# Supplementary material for: Connectivity Mapping Using a Novel sv2a Loss-of-Function Zebrafish Epilepsy Model as a Powerful Strategy for Anti-epileptic Drug Discovery
Source: Front Mol Neurosci. 2022 May 24;15:881933. doi: 10.3389/fnmol.2022.881933 (PMC9172968; doi:10.3389/fnmol.2022.881933)
Supplement: Supplementary Table 2 — DEG list. [file Table_2.xlsx]

## Sheet: SV2AHOMvsWT
Ensembl ID	Gene Name	baseMean	log2FoldChange	FoldChange	lfcSE	stat	pvalue	padj	Chromosome	StartPosition	EndPosition	Strand	ExonCount	TranscriptCount	Length	GC	RNAType
ENSDARG00000018744	prl2	70.291	2.26671	4.81224	0.230595	9.82984	8.3751e-23	7.39094e-19	4	14343706	14348811	+	5	1	971	4912	protein_coding
ENSDARG00000045016	npffl	495.309	1.44949	2.73111	0.162807	8.90308	5.43172e-19	2.37279e-15	11	276057	279328	-	3	2	1009	4668	protein_coding
ENSDARG00000056214	gnrh3	188.04	1.92315	3.79249	0.23399	8.21891	2.05365e-16	4.98399e-13	17	20204122	20207376	+	4	2	590	3831	protein_coding
ENSDARG00000014927	uts1	524.129	1.09293	2.13307	0.138465	7.89316	2.94623e-15	4.59654e-12	20	38724575	38727396	+	2	3	1909	4343	protein_coding
ENSDARG00000055752	npas4a	7500.78	2.37223	5.17741	0.307298	7.71964	1.16662e-14	1.27407e-11	14	30636955	30642819	-	8	1	4736	4749	protein_coding
ENSDARG00000024831	crhbp	2074.02	0.950728	1.93285	0.127778	7.44048	1.00321e-13	9.13006e-11	21	7823146	7832351	+	7	1	1378	4623	protein_coding
ENSDARG00000069089	agrp	220.509	1.59764	3.02647	0.215804	7.40318	1.32965e-13	1.16169e-10	7	35080490	35083585	-	4	4	1676	3854	protein_coding
ENSDARG00000023217	crema	1340.63	1.2843	2.43564	0.175712	7.30913	2.68872e-13	2.17507e-10	2	43159171	43196595	-	9	3	1760	4932	protein_coding
ENSDARG00000027657	crhb	646.417	0.998334	1.99769	0.139731	7.14466	9.02169e-13	4.81863e-10	24	24847683	24881996	-	3	4	1217	456	protein_coding
ENSDARG00000031336	hsd20b2	746.879	1.41527	2.6671	0.198872	7.11652	1.10685e-12	5.62227e-10	5	38200807	38214807	+	11	1	2936	3924	protein_coding
ENSDARG00000031683	fosab	3098.59	2.04329	4.12186	0.2934	6.96419	3.30304e-12	1.2883e-09	20	46552311	46554440	-	4	2	1699	4779	protein_coding
ENSDARG00000001975	hsd11b2	1382.98	1.27962	2.42775	0.18592	6.88266	5.87439e-12	2.06949e-09	7	35112052	35126374	-	5	1	2592	4236	protein_coding
ENSDARG00000101135	si:dkey-85k7.7	3095.03	1.32649	2.50792	0.198028	6.69852	2.10544e-11	5.73517e-09	7	21859337	21874346	+	3	1	2440	357	protein_coding
ENSDARG00000040278	klhl38b	380.52	1.43031	2.69505	0.214041	6.6824	2.35061e-11	6.26123e-09	16	25245857	25250414	+	4	1	2093	474	protein_coding
ENSDARG00000105529	vgf	5514.23	1.37796	2.599	0.210136	6.55744	5.47395e-11	1.28561e-08	7	26224211	26230166	+	2	1	3953	4308	protein_coding
ENSDARG00000004187	zgc:122979	3667.95	1.69666	3.2415	0.261423	6.4901	8.57813e-11	1.87514e-08	21	5169154	5174054	+	4	1	1612	5124	protein_coding
ENSDARG00000077799	egr4	2675.03	1.742	3.34498	0.268423	6.48975	8.59791e-11	1.87514e-08	23	45579497	45581626	+	2	1	1954	542	protein_coding
ENSDARG00000086665	si:dkey-175g6.2	2845.99	1.84029	3.58082	0.283658	6.48771	8.71499e-11	1.87514e-08	10	23022263	23026529	+	2	1	3278	4356	protein_coding
ENSDARG00000087753	CR388166.1	362.479	1.42576	2.68656	0.219838	6.48552	8.84255e-11	1.87514e-08	21	25570028	25573064	-	8	2	1808	5055	protein_coding
ENSDARG00000097761	BX005234.1	57.3116	1.77519	3.42284	0.281062	6.31602	2.68394e-10	4.6898e-08	16	42975366	42993864	-	3	1	866	433	processed_transcript
ENSDARG00000096922	CR376745.1	1362.83	1.38052	2.60362	0.220216	6.26893	3.63548e-10	6.2036e-08	25	30171955	30194067	+	6	2	2617	4035	lincRNA
ENSDARG00000078828	npb	578.888	1.29516	2.45404	0.208791	6.20312	5.5354e-10	8.89001e-08	22	11535131	11537654	+	2	1	1344	4375	protein_coding
ENSDARG00000098387	tmem176l.3a	572.127	0.910321	1.87946	0.147336	6.17853	6.47021e-10	1.01671e-07	16	46596206	46619967	-	10	3	4854	39	protein_coding
ENSDARG00000054423	slc7a6	285.581	0.867126	1.82403	0.14578	5.94819	2.71119e-09	3.56193e-07	7	28623294	28647959	-	10	2	4369	3955	protein_coding
ENSDARG00000076500	chgb	3395.24	0.844636	1.79581	0.14204	5.94648	2.73969e-09	3.56193e-07	20	45741566	45752016	+	5	1	2778	4305	protein_coding
ENSDARG00000070132	aste1a	21.597	2.9169	7.55221	0.495687	5.88456	3.99112e-09	4.88095e-07	16	41570653	41579815	+	5	1	2708	442	protein_coding
ENSDARG00000067850	jund	2285	1.07723	2.10999	0.183073	5.88419	4.00004e-09	4.88095e-07	2	56125174	56131312	-	1	1	6139	359	protein_coding
ENSDARG00000037618	ddit4	3753.63	1.16023	2.23493	0.19742	5.87695	4.17892e-09	5.06913e-07	12	48340133	48342259	+	2	3	1551	4417	protein_coding
ENSDARG00000037099	irs2a	3127.38	1.32162	2.49946	0.225204	5.86854	4.39647e-09	5.21889e-07	1	29211540	29228393	+	2	1	4190	4332	protein_coding
ENSDARG00000012306	syt13	3148.98	0.861109	1.81643	0.147797	5.82629	5.66744e-09	6.51516e-07	7	38685654	38737718	+	24	3	5649	3763	protein_coding
ENSDARG00000026383	si:dkey-27j5.5	319.98	1.10932	2.15744	0.191714	5.78634	7.19387e-09	8.05787e-07	1	57277945	57280585	-	2	1	1828	5093	protein_coding
ENSDARG00000052012	rtn4rl2a	2899.18	1.34807	2.54571	0.233725	5.76775	8.03385e-09	8.81786e-07	1	44491077	44495902	+	3	2	3980	4731	protein_coding
ENSDARG00000027419	gad1b	18503.8	0.654762	1.57436	0.113806	5.75331	8.75107e-09	9.5095e-07	6	3827751	3863452	+	18	6	5063	3932	protein_coding
ENSDARG00000024744	dpp6b	3120.07	0.517039	1.43102	0.090351	5.72256	1.0493e-08	1.10186e-06	2	12406713	12632761	-	26	2	3893	449	protein_coding
ENSDARG00000098810	zgc:194678	1288.61	0.717721	1.64458	0.125465	5.72049	1.06219e-08	1.11006e-06	7	45040526	45076131	-	5	1	1603	4872	protein_coding
ENSDARG00000070590	nt5c1ab	239.274	1.13306	2.19324	0.198255	5.71516	1.09598e-08	1.13993e-06	17	43534115	43558494	-	12	6	1858	4591	protein_coding
ENSDARG00000097746	si:rp71-77l1.1	330.285	1.17066	2.25115	0.205141	5.70661	1.15251e-08	1.18741e-06	16	45087810	45094599	-	2	1	772	4339	protein_coding
ENSDARG00000040623	fosl2	1087.4	1.03767	2.05291	0.183065	5.6683	1.44219e-08	1.43183e-06	17	41302660	41318547	+	5	1	3632	4036	protein_coding
ENSDARG00000099195	ier2a	1653.99	1.39975	2.63856	0.251104	5.57439	2.48398e-08	2.26063e-06	3	33761549	33762726	+	1	1	1178	489	protein_coding
ENSDARG00000000796	nr4a1	752.797	1.26739	2.40726	0.227654	5.56719	2.58887e-08	2.34631e-06	23	32149269	32194397	-	10	5	5776	3977	protein_coding
ENSDARG00000018817	bdnf	1668.56	0.980618	1.97331	0.176672	5.55049	2.84877e-08	2.55012e-06	7	31924983	31941670	-	5	6	3011	4513	protein_coding
ENSDARG00000054814	si:ch211-251p5.5	2959.19	1.37554	2.59466	0.248091	5.54452	2.94767e-08	2.61719e-06	16	31453980	31505802	-	7	3	2788	425	protein_coding
ENSDARG00000088247	si:ch1073-303k11.2	503.885	0.761175	1.69487	0.137528	5.53471	3.11747e-08	2.73461e-06	14	1111332	1121480	+	2	1	2532	4254	protein_coding
ENSDARG00000019856	atp1a1b	11207.9	0.467208	1.38243	0.0852319	5.48161	4.21474e-08	3.55438e-06	9	35901554	35922201	+	22	1	3398	4673	protein_coding
ENSDARG00000111235	nrsn1	5282.95	0.87935	1.83955	0.160939	5.46386	4.65889e-08	3.86918e-06	16	221739	229482	+	2	1	5361	4389	protein_coding
ENSDARG00000078411	hspb15	147.871	0.937241	1.91486	0.171616	5.46127	4.72733e-08	3.91115e-06	5	32321313	32323136	-	3	1	1392	3484	protein_coding
ENSDARG00000059836	ddit3	2147.45	0.704849	1.62997	0.129733	5.43308	5.53906e-08	4.44784e-06	6	58915889	58919086	+	4	1	1388	5086	protein_coding
ENSDARG00000094860	gpr186	892.448	1.50541	2.83906	0.27725	5.4298	5.64173e-08	4.49732e-06	19	43547465	43552252	-	2	1	2590	4104	protein_coding
ENSDARG00000073761	myo19	216.008	1.4778	2.78524	0.273434	5.40461	6.49486e-08	5.06645e-06	5	3943157	3991655	-	21	2	2883	4825	protein_coding
ENSDARG00000116988	FP236542.1	108.145	1.10827	2.15587	0.206339	5.37111	7.82535e-08	5.97627e-06	10	42873163	42882215	-	2	2	5361	3775	protein_coding
ENSDARG00000022951	pth2	316.211	0.840544	1.79072	0.156566	5.36862	7.93434e-08	6.03839e-06	17	33495194	33499023	+	3	2	1173	4101	protein_coding
ENSDARG00000016494	ddc	513.477	0.645034	1.56378	0.120259	5.36372	8.15269e-08	6.16163e-06	16	8298542	8342749	-	14	2	4346	4139	protein_coding
ENSDARG00000089307	pmaip1	377.596	1.21425	2.3202	0.226856	5.35252	8.67383e-08	6.466e-06	10	8656417	8657684	+	2	1	1171	3937	protein_coding
ENSDARG00000041086	LO018380.1	536.935	1.27102	2.41333	0.238076	5.33872	9.36073e-08	6.86098e-06	7	72040939	72067475	-	15	1	1563	5259	protein_coding
ENSDARG00000105809	CR376774.1	46.3476	2.31347	4.97078	0.434177	5.3284	9.90798e-08	7.15287e-06	7	50277537	50288820	-	2	1	802	3254	lincRNA
ENSDARG00000009626	nrbp2b	726.196	0.73303	1.66213	0.137842	5.31791	1.04969e-07	7.41961e-06	24	33226331	33276139	-	18	1	1665	4931	protein_coding
ENSDARG00000075282	irs2b	8638.13	1.27596	2.42161	0.241377	5.28618	1.249e-07	8.60471e-06	9	8429239	8454060	-	2	1	7379	4529	protein_coding
ENSDARG00000091909	si:ch73-59c19.1	26.9675	1.8503	3.60575	0.352462	5.24964	1.52397e-07	1.00563e-05	16	46350620	46393154	-	4	2	1055	4635	protein_coding
ENSDARG00000041799	cx43	5357.98	0.570434	1.48497	0.109663	5.20168	1.97492e-07	1.25761e-05	20	40715163	40720530	-	2	4	2926	4446	protein_coding
ENSDARG00000038574	scg2b	16531.9	0.848294	1.80037	0.163538	5.18712	2.13569e-07	1.34431e-05	2	47581997	47585197	+	3	3	2701	4743	protein_coding
ENSDARG00000110963	trib1	830.04	1.0228	2.03186	0.198165	5.16136	2.4516e-07	1.49617e-05	19	33200266	33212023	-	3	1	6164	3689	protein_coding
ENSDARG00000098108	dusp2	1151.93	1.10271	2.14758	0.2163	5.09805	3.43164e-07	1.99862e-05	8	40628926	40633991	+	4	1	3241	4036	protein_coding
ENSDARG00000060368	syn1	3762.73	0.499087	1.41332	0.0979069	5.09756	3.44054e-07	1.99862e-05	8	31119548	31148319	+	14	1	4981	4616	protein_coding
ENSDARG00000102795	CU681842.1	318.321	0.680385	1.60257	0.133868	5.08251	3.72489e-07	2.11322e-05	3	5035028	5040829	+	2	1	513	4211	lincRNA
ENSDARG00000100020	pim1	4837.42	0.843905	1.7949	0.166341	5.07335	3.9087e-07	2.20036e-05	8	10304981	10308771	+	6	3	2669	4582	protein_coding
ENSDARG00000074389	gpr26	113.817	1.38444	2.6107	0.273369	5.06435	4.09795e-07	2.27176e-05	17	21607239	21617618	-	3	1	1674	5108	protein_coding
ENSDARG00000030621	th	469.479	0.788803	1.72764	0.156362	5.04473	4.54171e-07	2.46766e-05	25	24055341	24074500	-	13	1	1470	4932	protein_coding
ENSDARG00000055751	fosb	609.513	2.68713	6.44032	0.534008	5.03201	4.85367e-07	2.61118e-05	18	36769758	36774965	+	4	5	2802	4561	protein_coding
ENSDARG00000002600	pcsk1	3515.01	1.09597	2.13757	0.217941	5.02874	4.93701e-07	2.64949e-05	21	11684830	11722343	+	14	2	2516	5187	protein_coding
ENSDARG00000010010	trim13	2731.23	0.43204	1.34914	0.0862246	5.01063	5.42517e-07	2.89016e-05	9	29642857	29654998	+	4	3	3489	444	protein_coding
ENSDARG00000068428	si:ch211-153j24.3	447.765	1.24985	2.37816	0.249803	5.00333	5.63488e-07	2.99457e-05	20	46544052	46564468	+	11	2	1303	5004	protein_coding
ENSDARG00000071735	prlh2	89.5893	1.2102	2.31369	0.242103	4.99868	5.7723e-07	3.06e-05	24	11105786	11110087	+	3	2	551	5154	protein_coding
ENSDARG00000015537	gad2	12679.7	0.928738	1.90361	0.185813	4.99823	5.78602e-07	3.06e-05	24	6133147	6158933	-	16	2	6525	3989	protein_coding
ENSDARG00000040135	fosaa	984.504	1.56678	2.96243	0.314525	4.98142	6.3118e-07	3.29308e-05	17	50228998	50234004	-	5	2	1315	5414	protein_coding
ENSDARG00000099069	bsk146	1026.02	0.671228	1.59243	0.135394	4.95759	7.13716e-07	3.65082e-05	12	549598	558201	-	4	2	2516	4463	protein_coding
ENSDARG00000057262	si:dkey-91i10.3	292.176	0.863308	1.8192	0.174328	4.95222	7.33734e-07	3.71838e-05	9	23009608	23023288	+	9	1	2176	4563	protein_coding
ENSDARG00000032959	kcnc1b	825.278	0.528164	1.44209	0.107188	4.92748	8.32984e-07	4.03416e-05	25	8063455	8094080	+	4	1	1797	5415	protein_coding
ENSDARG00000092467	si:ch73-46j18.5	4862.62	0.764805	1.69914	0.155665	4.91315	8.96239e-07	4.25558e-05	10	1708117	1718395	-	3	1	5624	4088	protein_coding
ENSDARG00000099969	zgc:152863	338.757	1.1263	2.18298	0.229468	4.9083	9.18689e-07	4.33391e-05	15	25489406	25499518	+	5	1	1636	4346	protein_coding
ENSDARG00000006868	trh	923.472	1.05964	2.0844	0.216035	4.90492	9.34631e-07	4.3721e-05	8	54220551	54223316	-	3	1	1768	5255	protein_coding
ENSDARG00000104929	si:ch211-153f2.7	280.181	1.43085	2.69605	0.292685	4.88871	1.01499e-06	4.72697e-05	19	45970692	45980732	+	2	1	3264	3946	protein_coding
ENSDARG00000088650	si:ch211-208k15.1	296.239	0.626718	1.54405	0.128648	4.87158	1.10711e-06	5.08015e-05	16	37166572	37470042	-	14	4	7914	3623	protein_coding
ENSDARG00000068732	spry4	2775.78	1.08716	2.12455	0.223362	4.86723	1.13173e-06	5.15935e-05	21	44684577	44691068	+	2	1	3447	4473	protein_coding
ENSDARG00000062515	tecpr1a	677.377	0.634442	1.55234	0.130825	4.84955	1.2374e-06	5.53837e-05	12	17794284	17810543	-	9	1	1497	5104	protein_coding
ENSDARG00000090930	si:ch211-120g10.1	136.961	1.01553	2.02164	0.210732	4.81904	1.44247e-06	6.30129e-05	3	60129848	60142530	-	10	1	1338	5673	protein_coding
ENSDARG00000037421	egr1	7638.43	0.945784	1.92623	0.197544	4.78771	1.68699e-06	7.17767e-05	14	21332522	21336385	-	2	1	3158	4737	protein_coding
ENSDARG00000013295	slc2a3a	3113.85	0.93833	1.91631	0.196118	4.78452	1.71397e-06	7.22712e-05	19	9685165	9712530	-	11	3	4017	4222	protein_coding
ENSDARG00000016527	helz2	150.664	0.9287	1.90356	0.194866	4.76585	1.88062e-06	7.77965e-05	6	58569808	58615281	+	21	3	9119	427	protein_coding
ENSDARG00000058606	sik1	3184.46	0.799481	1.74047	0.16786	4.76277	1.9095e-06	7.88418e-05	9	9112159	9122562	+	13	4	5907	4241	protein_coding
ENSDARG00000078247	vip	974.569	0.691277	1.61471	0.145188	4.76124	1.92407e-06	7.92337e-05	13	46987955	46991577	-	6	1	1109	4319	protein_coding
ENSDARG00000020298	btg2	2769.82	1.29424	2.45248	0.272029	4.75774	1.95772e-06	7.9926e-05	22	336256	339623	+	2	1	2887	4202	protein_coding
ENSDARG00000099092	RASGRP2	164.492	0.892709	1.85666	0.187846	4.75234	2.01075e-06	8.16336e-05	7	72222542	72261721	-	13	1	2515	4668	protein_coding
ENSDARG00000059399	si:ch211-160o17.6	372.259	1.28329	2.43394	0.27009	4.75136	2.02049e-06	8.18768e-05	11	2691243	2700397	-	6	1	1961	4115	protein_coding
ENSDARG00000100826	hif1al	8917.28	0.882446	1.8435	0.186859	4.72251	2.32948e-06	9.35305e-05	15	25501864	25527581	-	16	3	5292	4299	protein_coding
ENSDARG00000068398	cep126	524.249	0.992699	1.9899	0.210335	4.7196	2.36305e-06	9.45645e-05	18	37380125	37407235	-	11	1	3415	4796	protein_coding
ENSDARG00000078529	adgrb1b	7693.71	1.19195	2.28461	0.25257	4.71926	2.36699e-06	9.45645e-05	19	92570	103289	-	27	3	5262	5599	protein_coding
ENSDARG00000020761	arrdc2	5136.63	0.652691	1.5721	0.138318	4.71879	2.37256e-06	9.45645e-05	11	13524504	13533782	+	9	2	3241	4499	protein_coding
ENSDARG00000043154	ucp2	8592.22	0.725781	1.6538	0.153902	4.71586	2.40692e-06	9.57595e-05	10	36662640	36673388	+	8	5	2382	427	protein_coding
ENSDARG00000036094	pias1a	741.318	0.519968	1.43392	0.110315	4.71347	2.43531e-06	9.63622e-05	7	33882597	33949246	-	14	2	6002	4047	protein_coding
ENSDARG00000086881	ier2b	1453.35	1.03844	2.05401	0.220971	4.69947	2.6084e-06	0.000101919	11	31038409	31039533	-	1	1	1125	4853	protein_coding
ENSDARG00000093359	inpp5jb	846.824	0.758874	1.69217	0.161864	4.68834	2.75425e-06	0.000106664	5	69232230	69271450	-	12	2	2203	5089	protein_coding
ENSDARG00000060095	kcnb1	412.937	0.715946	1.64256	0.153104	4.67622	2.92214e-06	0.000112369	6	46507609	46565466	-	3	2	3099	506	protein_coding
ENSDARG00000013946	ivns1abpb	3389.03	0.707627	1.63312	0.151531	4.66985	3.0142e-06	0.000114948	2	23379401	23391266	-	13	4	4000	4265	protein_coding
ENSDARG00000057074	rpgrb	2159.4	0.875652	1.83484	0.187515	4.66976	3.01552e-06	0.000114948	11	29770966	29790222	+	18	2	5322	4339	protein_coding
ENSDARG00000089156	egr3	653.819	0.801636	1.74308	0.171821	4.66554	3.07815e-06	0.000116521	8	50727220	50733508	+	2	1	3258	461	protein_coding
ENSDARG00000016200	trib3	1671.94	0.875974	1.83525	0.187869	4.66269	3.12096e-06	0.000117734	11	24058530	24063196	-	4	1	2180	4528	protein_coding
ENSDARG00000101225	cngb3.1	698.87	0.862834	1.81861	0.185123	4.66087	3.14878e-06	0.000118374	24	31402894	31425799	-	19	2	2959	466	protein_coding
ENSDARG00000117411	CT997819.3	229.603	0.811278	1.75476	0.174429	4.65104	3.30258e-06	0.000123519	23	42626534	42643126	+	3	1	5309	4214	lincRNA
ENSDARG00000100339	arf4b	64.2987	1.46041	2.75187	0.314743	4.64002	3.48371e-06	0.000129627	11	42466834	42472941	-	6	1	1062	4388	protein_coding
ENSDARG00000079249	ogdhl	812.57	0.624068	1.54121	0.134525	4.63903	3.50048e-06	0.00013003	13	29352842	29406695	+	23	1	6619	4162	protein_coding
ENSDARG00000076170	pcsk1nl	4885.91	0.726789	1.65495	0.15681	4.63483	3.57233e-06	0.000132025	8	7359294	7379391	+	3	1	3759	4094	protein_coding
ENSDARG00000057468	kcnc2	539.447	0.640531	1.5589	0.138223	4.63405	3.58582e-06	0.000132077	4	2060524	2196928	-	8	5	3163	496	protein_coding
ENSDARG00000099776	glula	32704.9	0.510935	1.42497	0.110305	4.63201	3.62141e-06	0.000133163	2	18988407	18992350	+	5	3	2176	4242	protein_coding
ENSDARG00000095047	si:dkey-85k15.4	60.3371	1.45254	2.73689	0.313697	4.63039	3.64982e-06	0.000133757	16	13955586	13965518	-	4	1	1214	425	protein_coding
ENSDARG00000025766	zgc:66440	575.526	0.795594	1.73579	0.171849	4.62962	3.66337e-06	0.000133805	23	27041111	27061072	-	6	6	3130	4371	protein_coding
ENSDARG00000030604	phkg1a	742.381	0.901469	1.86797	0.19486	4.62624	3.72359e-06	0.000135272	15	5722525	5742531	-	10	2	2753	4192	protein_coding
ENSDARG00000003197	wdr21	20.3379	2.26981	4.82259	0.490677	4.62587	3.73033e-06	0.000135272	16	3185541	3189799	+	9	1	1616	422	protein_coding
ENSDARG00000027501	usp20	1280.98	0.503446	1.4176	0.108838	4.62564	3.7345e-06	0.000135272	5	33301005	33330923	+	24	1	4996	4367	protein_coding
ENSDARG00000058630	zgc:162472	1370.77	0.468246	1.38343	0.101688	4.60472	4.13023e-06	0.000146302	21	11330234	11367271	-	28	2	5371	4528	protein_coding
ENSDARG00000060846	cabp7b	502.775	0.646341	1.56519	0.140676	4.59452	4.33751e-06	0.000151827	5	32086448	32092856	-	5	2	646	4954	protein_coding
ENSDARG00000043474	atp2b3a	8972.79	0.506312	1.42041	0.110359	4.58786	4.47815e-06	0.000155751	8	14003232	14052349	-	23	4	5052	5081	protein_coding
ENSDARG00000041414	bmf2	455.884	0.788255	1.72698	0.17202	4.58235	4.59781e-06	0.000159078	20	46351606	46362606	-	4	2	3112	3885	protein_coding
ENSDARG00000060316	cish	1994.96	1.25153	2.38093	0.273708	4.57249	4.81964e-06	0.00016526	6	41503854	41506749	+	3	4	1731	476	protein_coding
ENSDARG00000042332	plin2	107.357	1.13383	2.19441	0.248075	4.57051	4.86534e-06	0.000166565	15	17030473	17048822	+	8	3	2060	4655	protein_coding
ENSDARG00000055874	cpe	20309.4	0.560182	1.47446	0.122583	4.56983	4.88129e-06	0.00016685	1	20839482	20911297	-	10	2	6373	4224	protein_coding
ENSDARG00000070426	chac1	12963.5	0.793025	1.7327	0.17406	4.55604	5.21266e-06	0.000176519	20	28266892	28269462	+	3	2	1705	4669	protein_coding
ENSDARG00000053487	osbp2	2304.83	0.54702	1.46106	0.120121	4.55391	5.26584e-06	0.000178044	10	7916720	7974155	-	15	3	3735	4731	protein_coding
ENSDARG00000070810	ccka	554.075	0.651809	1.57114	0.143579	4.53971	5.63316e-06	0.000188711	16	5774977	5779201	+	3	1	770	4636	protein_coding
ENSDARG00000043448	itm2ca	5115.22	0.513964	1.42797	0.11327	4.53751	5.69225e-06	0.000190398	15	40008370	40028883	+	6	1	2694	4209	protein_coding
ENSDARG00000017294	gnai2b	2234.46	0.467053	1.38228	0.102953	4.53658	5.7175e-06	0.00019095	6	53050166	53144336	-	9	2	2618	4572	protein_coding
ENSDARG00000097192	CU861453.1	759.138	0.955467	1.93921	0.211303	4.52179	6.13196e-06	0.000202318	16	46397661	46430863	-	3	1	5181	3673	antisense
ENSDARG00000042390	syndig1l	480.927	0.622882	1.53995	0.137907	4.51669	6.28145e-06	0.000206937	20	27822044	27864964	-	4	2	1615	4898	protein_coding
ENSDARG00000019396	rergla	458.224	0.631223	1.54888	0.139885	4.51243	6.40884e-06	0.000209868	4	12381735	12388535	-	5	1	1875	384	protein_coding
ENSDARG00000028396	fkbp5	9310.19	1.31054	2.48034	0.290464	4.51187	6.42586e-06	0.00021011	6	41096058	41117242	+	11	3	4388	4332	protein_coding
ENSDARG00000074860	slc5a7a	658.032	0.614878	1.53143	0.136662	4.49928	6.81845e-06	0.000220635	1	34243650	34261993	+	8	1	5150	3746	protein_coding
ENSDARG00000069066	nufip2	1263.85	0.409385	1.32812	0.0909963	4.49891	6.83022e-06	0.000220689	15	30126971	30137780	+	4	2	6050	4264	protein_coding
ENSDARG00000103006	si:ch1073-303d10.1	408.523	1.14302	2.20843	0.25417	4.49705	6.89013e-06	0.000221641	10	375042	382616	+	4	1	1196	4699	protein_coding
ENSDARG00000020876	pdk2a	4790.87	0.752205	1.68436	0.167382	4.49394	6.99168e-06	0.000223591	12	28559408	28570989	-	11	1	3727	3791	protein_coding
ENSDARG00000033889	spty2d1	1592.16	0.488913	1.40339	0.109197	4.47737	7.55688e-06	0.000238099	25	24233010	24248000	-	5	4	7486	3662	protein_coding
ENSDARG00000067813	zgc:171844	187.351	1.02119	2.02959	0.228106	4.47682	7.57618e-06	0.000238099	3	25857008	25894124	+	6	2	2115	3816	protein_coding
ENSDARG00000103546	purbb	728.297	0.491308	1.40572	0.110254	4.45612	8.34545e-06	0.000257096	10	44979533	44981295	-	1	1	1763	5372	protein_coding
ENSDARG00000100170	pam	8808.85	0.495077	1.4094	0.111248	4.4502	8.57917e-06	0.000263183	10	5689510	5787286	+	27	5	4136	4792	protein_coding
ENSDARG00000058646	ptprna	5500.47	0.616829	1.5335	0.139054	4.43589	9.16947e-06	0.000278166	9	7548533	7619622	+	22	2	3711	4883	protein_coding
ENSDARG00000015592	c1ql2	94.8019	1.08327	2.11883	0.244362	4.43305	9.29106e-06	0.000281057	9	844221	849069	-	2	1	747	593	protein_coding
ENSDARG00000001835	nalcn	2304.33	0.56324	1.47758	0.127063	4.43276	9.30337e-06	0.000281057	9	31589425	31747106	-	47	5	7335	4597	protein_coding
ENSDARG00000056753	dctn1b	5374.64	0.476168	1.39104	0.107541	4.42779	9.52029e-06	0.000286133	13	11581942	11667661	-	28	2	8643	4419	protein_coding
ENSDARG00000099954	plekhm1	1230.16	0.91779	1.88922	0.20753	4.42245	9.7589e-06	0.000291992	12	4920451	4963153	+	12	2	6274	4493	protein_coding
ENSDARG00000062830	tent5d	367.315	1.4507	2.7334	0.328651	4.4141	1.01431e-05	0.000300604	14	9343860	9355177	-	4	2	1313	444	protein_coding
ENSDARG00000069970	lingo2b	629.057	0.467107	1.38233	0.10615	4.40044	1.08031e-05	0.000318436	13	12739283	12741158	+	1	1	1876	5288	protein_coding
ENSDARG00000103903	LO017650.1	1083.61	0.562915	1.47725	0.127936	4.39996	1.08269e-05	0.000318706	12	39685485	39770387	+	10	1	1992	512	protein_coding
ENSDARG00000035577	cds2	3483.72	0.469945	1.38506	0.106865	4.39756	1.09474e-05	0.00032165	5	21144269	21172199	+	13	1	2822	4245	protein_coding
ENSDARG00000044091	pitpnab	2302.99	0.594191	1.50963	0.135163	4.3961	1.10214e-05	0.000322388	10	24323751	24371312	-	14	3	1369	4441	protein_coding
ENSDARG00000110902	CABZ01086835.1	25.1219	1.68916	3.22469	0.384248	4.39601	1.10257e-05	0.000322388	KN150098.1	40966	50206	-	5	2	2586	4544	protein_coding
ENSDARG00000077047	ptprnb	2531.89	0.804171	1.74614	0.182962	4.3953	1.1062e-05	0.000323016	6	13920479	13987739	+	23	2	3550	498	protein_coding
ENSDARG00000061031	dner	1900.71	0.736394	1.66601	0.167968	4.38414	1.16445e-05	0.000337768	18	46699731	46763170	-	14	1	2235	5593	protein_coding
ENSDARG00000037145	slc8a4b	1322.12	0.625864	1.54313	0.142975	4.37745	1.20078e-05	0.000347351	7	60161002	60245616	+	10	1	8335	418	protein_coding
ENSDARG00000061011	hlfb	499.766	1.08755	2.12513	0.248695	4.37303	1.22534e-05	0.000351232	12	32159272	32165227	+	4	1	1039	4957	protein_coding
ENSDARG00000019990	cabp1a	347.466	0.633051	1.55084	0.144799	4.37194	1.23147e-05	0.000352527	8	39890186	39952727	-	8	2	2309	4872	protein_coding
ENSDARG00000100872	otud1	246.079	0.936249	1.91355	0.214548	4.36382	1.27812e-05	0.000364925	24	9298198	9299478	+	3	1	1239	5012	protein_coding
ENSDARG00000100145	CABZ01092282.1	3273.07	0.489041	1.40351	0.112121	4.36173	1.29035e-05	0.000367935	2	18866	22535	-	11	1	1230	5585	protein_coding
ENSDARG00000059775	slc32a1	4410.28	0.551485	1.46559	0.126456	4.36108	1.29423e-05	0.00036808	6	60142619	60147517	-	2	1	3495	4764	protein_coding
ENSDARG00000040277	fbxo32	672.842	0.778765	1.71566	0.178572	4.36108	1.29423e-05	0.00036808	16	25259313	25272633	+	9	2	1812	4294	protein_coding
ENSDARG00000018524	midn	4011.45	0.653509	1.57299	0.150031	4.35582	1.32567e-05	0.000375069	22	18725101	18749313	-	8	2	4686	4407	protein_coding
ENSDARG00000062374	leng9	171.05	0.709218	1.63492	0.16302	4.35049	1.35832e-05	0.000382817	16	13810018	13818071	-	8	3	1988	4708	protein_coding
ENSDARG00000056156	npdc1b	3070.2	0.631981	1.54969	0.145491	4.34377	1.40056e-05	0.00039119	5	28870372	28915130	-	9	1	3891	4359	protein_coding
ENSDARG00000054848	pdk4	754.284	0.762821	1.69681	0.175613	4.34377	1.40056e-05	0.00039119	19	41190258	41213718	-	11	2	2612	4108	protein_coding
ENSDARG00000098044	BX663503.2	745.664	0.746322	1.67751	0.172426	4.32835	1.50228e-05	0.000413781	18	49124810	49156951	+	2	1	6029	4105	lincRNA
ENSDARG00000069397	zswim8	3081.35	0.377513	1.2991	0.0872769	4.32546	1.52212e-05	0.000418165	13	21826096	21886312	+	26	6	8217	494	protein_coding
ENSDARG00000035630	ypel1	2498.37	0.791434	1.73079	0.183186	4.3204	1.55749e-05	0.000425233	5	13037106	13086616	-	5	2	1731	4789	protein_coding
ENSDARG00000103271	pla2g15	2151.49	0.418422	1.33647	0.0971123	4.30864	1.6426e-05	0.000442387	25	13689060	13703826	-	6	1	2345	4456	protein_coding
ENSDARG00000093453	ahdc1	1929.99	0.564093	1.47846	0.130946	4.30783	1.64867e-05	0.000443477	19	43439401	43500299	+	5	2	6603	4818	protein_coding
ENSDARG00000103067	adgrd2	416.535	0.895246	1.85993	0.208075	4.30251	1.68874e-05	0.000452683	8	52788997	52826181	+	25	1	3376	5275	protein_coding
ENSDARG00000061446	smap2	192.105	0.843891	1.79488	0.196141	4.30246	1.68911e-05	0.000452683	19	38387255	38419575	-	10	1	1257	5036	protein_coding
ENSDARG00000015065	c4	201.036	0.770716	1.70612	0.17917	4.3016	1.69568e-05	0.000453886	15	32351886	32383529	-	44	3	7462	4039	protein_coding
ENSDARG00000024324	arhgap1	3972.43	0.404956	1.32405	0.0943621	4.29151	1.77462e-05	0.000468131	7	38762043	38785745	+	13	3	3972	4031	protein_coding
ENSDARG00000041515	rasal1b	104.248	0.906693	1.87474	0.211557	4.2858	1.82081e-05	0.000478006	8	1651821	1682945	+	8	2	869	4983	protein_coding
ENSDARG00000005154	aspa	322.97	0.720019	1.6472	0.168193	4.2809	1.86137e-05	0.000487483	5	62340799	62356975	+	6	2	1269	4586	protein_coding
ENSDARG00000074372	elfn1b	570.703	0.694978	1.61886	0.162467	4.27765	1.88875e-05	0.000491891	1	9557212	9712302	+	4	2	4282	447	protein_coding
ENSDARG00000034534	atp6v1aa	8139.82	0.339954	1.26572	0.0794734	4.27759	1.8893e-05	0.000491891	5	24245682	24259992	+	15	1	2609	4906	protein_coding
ENSDARG00000063635	nrxn1b	1214.45	0.588981	1.50418	0.137708	4.27704	1.89397e-05	0.000491891	13	733027	811276	+	21	2	11063	4586	protein_coding
ENSDARG00000052558	porcn	326.36	0.503095	1.41725	0.117771	4.2718	1.93904e-05	0.000501807	8	21146262	21155964	+	12	1	1329	4898	protein_coding
ENSDARG00000096577	adgre9	173.526	0.998905	1.99848	0.233947	4.2698	1.95651e-05	0.00050573	1	55478653	55515184	+	16	1	3178	4075	protein_coding
ENSDARG00000044098	egr2a	159.761	0.946168	1.92675	0.221676	4.26825	1.97017e-05	0.00050686	17	43663504	43677471	-	3	3	2325	4649	protein_coding
ENSDARG00000036546	pdxkb	399.396	1.01228	2.0171	0.237211	4.26742	1.97743e-05	0.00050813	1	46888033	46924801	-	11	1	1435	5115	protein_coding
ENSDARG00000038731	slc25a36a	2697.71	0.68375	1.60631	0.160288	4.26577	1.99215e-05	0.000510711	2	39731284	39759059	-	9	3	5032	4038	protein_coding
ENSDARG00000074363	TTC9	1203.06	0.709506	1.63524	0.166422	4.26331	2.01424e-05	0.000514561	13	36144341	36153572	+	5	3	3064	4142	protein_coding
ENSDARG00000069498	phkg1b	191.491	0.704975	1.63012	0.165435	4.26135	2.03193e-05	0.000517869	21	25676097	25685768	-	10	3	2175	3959	protein_coding
ENSDARG00000045518	tmem110l	472.65	0.714106	1.64047	0.167922	4.2526	2.11307e-05	0.000537297	4	25251855	25271455	-	7	3	1793	4049	protein_coding
ENSDARG00000105109	FP102783.1	519.437	0.519033	1.43299	0.122154	4.24902	2.14712e-05	0.000544053	14	3571256	3576820	+	1	1	5565	434	lincRNA
ENSDARG00000091377	galn	294.225	0.809502	1.75261	0.190896	4.24054	2.22979e-05	0.000561095	25	10556274	10565006	-	6	3	1602	3826	protein_coding
ENSDARG00000030687	phka2	3238.69	0.81433	1.75848	0.192184	4.23725	2.26274e-05	0.000566524	11	33870357	33919309	-	31	2	7231	4566	protein_coding
ENSDARG00000054087	irs1	1451.58	0.611007	1.52732	0.144395	4.2315	2.32135e-05	0.000578801	15	35888549	35930070	-	2	1	8274	4166	protein_coding
ENSDARG00000086207	grin2da	855.691	0.602931	1.5188	0.142602	4.22807	2.35701e-05	0.000585227	19	9909962	10081047	-	15	2	10684	465	protein_coding
ENSDARG00000092161	si:dkey-261e22.4	62.2735	1.04341	2.0611	0.246862	4.22671	2.37138e-05	0.000587919	4	14433890	14444890	-	5	3	454	4956	processed_transcript
ENSDARG00000031540	tmem200a	520.398	0.636561	1.55462	0.150876	4.21911	2.45271e-05	0.000602611	20	2227860	2241954	+	2	2	2220	5032	protein_coding
ENSDARG00000015854	chata	1365.4	0.603382	1.51927	0.143061	4.21766	2.46845e-05	0.000605798	13	29406814	29421331	-	15	2	4650	3895	protein_coding
ENSDARG00000001891	syt14b	588.414	0.661574	1.58181	0.15687	4.21735	2.47186e-05	0.000605953	20	9241794	9278252	-	10	2	2776	482	protein_coding
ENSDARG00000070122	stk11ip	1946.59	0.560016	1.47429	0.132956	4.21206	2.53057e-05	0.000617572	6	20954400	20999623	+	26	2	6664	4137	protein_coding
ENSDARG00000062135	sytl5	303.186	0.725347	1.6533	0.172668	4.20082	2.65953e-05	0.000642287	9	30323462	30363770	-	18	3	2453	5145	protein_coding
ENSDARG00000017119	vps37a	1916.98	0.73087	1.65964	0.17406	4.19895	2.68155e-05	0.000646472	1	16463079	16480213	+	12	2	2077	4391	protein_coding
ENSDARG00000018743	scamp5a	1710.96	0.647718	1.56669	0.154336	4.19681	2.70696e-05	0.000651878	25	31837228	31863374	-	7	1	1406	4716	protein_coding
ENSDARG00000070780	rln3a	435.719	0.80545	1.74769	0.19196	4.19593	2.71755e-05	0.000653708	3	19207176	19210637	+	2	1	721	484	protein_coding
ENSDARG00000071288	samhd1	194.069	0.684679	1.60734	0.163199	4.19536	2.72436e-05	0.000654625	23	526502	545942	-	16	1	3072	4824	protein_coding
ENSDARG00000117439	CU929403.2	24.6865	2.28877	4.8864	0.54586	4.19297	2.75327e-05	0.000659395	18	33043295	33047444	-	4	1	1826	3461	lincRNA
ENSDARG00000104868	si:dkey-21e5.1	1206.71	0.678069	1.6	0.161769	4.19158	2.77019e-05	0.000662044	5	65491390	65596478	+	32	4	3656	4986	protein_coding
ENSDARG00000060512	kbtbd3	401.628	0.558803	1.47305	0.133316	4.19156	2.77039e-05	0.000662044	15	47828637	47841259	-	4	2	6576	4229	protein_coding
ENSDARG00000041660	oprd1a	150.478	0.719423	1.64652	0.171673	4.19065	2.78156e-05	0.000663987	19	14921000	14951756	+	3	1	1430	4797	protein_coding
ENSDARG00000021909	VSTM2A	206.402	0.731492	1.66036	0.174778	4.18526	2.84842e-05	0.000674624	24	402493	495025	+	5	1	1141	4715	protein_coding
ENSDARG00000005883	rfx1a	1275.83	0.487428	1.40194	0.116492	4.18422	2.86146e-05	0.000675675	3	19152222	19200651	-	19	3	3598	5233	protein_coding
ENSDARG00000059815	oaz2b	1026.91	0.768307	1.70327	0.183927	4.17725	2.95056e-05	0.00069074	7	48288762	48296227	+	6	2	1682	3888	protein_coding
ENSDARG00000098984	pid1	665.884	0.550329	1.46442	0.131839	4.17426	2.98956e-05	0.000696141	18	46634371	46684352	-	3	1	1905	4835	protein_coding
ENSDARG00000017720	si:ch211-106h11.1	201.444	0.812865	1.7567	0.195008	4.16836	3.06799e-05	0.000711218	3	5647772	5664123	-	6	1	2574	5882	protein_coding
ENSDARG00000073784	si:dkey-288i20.2	385.444	0.772855	1.70865	0.185464	4.16714	3.08447e-05	0.000712282	16	2820340	2833536	+	9	3	1331	5289	protein_coding
ENSDARG00000096791	si:ch73-344o19.1	457.542	0.549554	1.46363	0.131883	4.167	3.08638e-05	0.000712282	2	6181383	6197262	+	5	1	2156	449	protein_coding
ENSDARG00000037284	ptges3a	2125.99	0.565252	1.47965	0.135712	4.16509	3.11226e-05	0.000716312	23	27051919	27059998	+	8	1	1701	4086	protein_coding
ENSDARG00000051852	kcnc1a	3467.21	0.557782	1.472	0.134135	4.15837	3.20527e-05	0.000735395	7	33028452	33088144	+	4	3	6573	4289	protein_coding
ENSDARG00000015931	SNAP91 (1 of many)	7703.65	0.369899	1.29226	0.0890026	4.15605	3.23799e-05	0.000741344	4	5260941	5302866	-	23	4	3267	4876	protein_coding
ENSDARG00000079369	si:ch211-212g7.6	905.305	0.557654	1.47187	0.13443	4.14829	3.34968e-05	0.000758174	20	20275001	20312789	-	3	1	5481	4235	protein_coding
ENSDARG00000093286	ANKRD34C	200.078	0.834564	1.78332	0.201285	4.14617	3.38078e-05	0.00076363	18	26124663	26126258	-	1	1	1596	5069	protein_coding
ENSDARG00000052045	ggt5a	168.625	0.633259	1.55106	0.153488	4.1258	3.69453e-05	0.000817589	8	39998467	40031011	+	12	2	4782	412	protein_coding
ENSDARG00000105584	slc8b1	171.517	0.869133	1.82657	0.210757	4.12387	3.72562e-05	0.0008228	7	39373234	39378903	-	7	2	1284	4587	protein_coding
ENSDARG00000114797	rab3b	3895.84	0.438367	1.35507	0.106466	4.11746	3.83077e-05	0.000843465	22	17203752	17213264	+	5	2	5237	4228	protein_coding
ENSDARG00000099685	gnb5a	1657.44	0.529131	1.44306	0.128552	4.11609	3.8535e-05	0.000847616	25	4837915	4851181	+	11	2	1443	4976	protein_coding
ENSDARG00000023445	atp2b3b	11249.6	0.55681	1.47101	0.135637	4.10514	4.04064e-05	0.000881674	23	19834215	19953089	-	22	3	9347	4474	protein_coding
ENSDARG00000099874	agap2	1389.93	0.454631	1.37043	0.110768	4.10434	4.0547e-05	0.000882099	23	36675207	36724575	-	18	1	2742	5113	protein_coding
ENSDARG00000097374	si:dkey-108k21.7	334.006	0.849469	1.80184	0.20732	4.09738	4.17849e-05	0.000904524	25	34976101	34979548	-	2	1	940	4553	protein_coding
ENSDARG00000104820	psd3l	3853.95	0.426929	1.34437	0.104291	4.09365	4.24642e-05	0.000916505	10	7029664	7233955	+	17	6	6258	4607	protein_coding
ENSDARG00000054931	ppp2r5b	2560.33	0.475271	1.39018	0.11615	4.09188	4.27889e-05	0.000920101	7	25049577	25100304	+	14	2	2978	4513	protein_coding
ENSDARG00000056859	spx	79.1475	1.06297	2.08923	0.25989	4.09008	4.31232e-05	0.000924335	4	16794418	16797485	+	5	2	671	4188	protein_coding
ENSDARG00000014953	cnih3	548.848	0.464955	1.38027	0.113737	4.088	4.35115e-05	0.000931742	20	36233873	36298140	+	6	3	1851	4311	protein_coding
ENSDARG00000099386	lrrtm4l2	170.531	0.63571	1.5537	0.155559	4.08662	4.37701e-05	0.000936363	8	6410933	6418591	+	6	2	1823	4707	protein_coding
ENSDARG00000043465	atp6v1b2	5489.53	0.385898	1.30667	0.0944859	4.08419	4.42317e-05	0.000940384	10	19554604	19566474	+	14	1	2384	419	protein_coding
ENSDARG00000028586	gpr135	170.322	0.715475	1.64202	0.175198	4.08381	4.43025e-05	0.000940384	17	14452329	14458667	+	3	1	1275	5506	protein_coding
ENSDARG00000103817	tmem42b	343.595	0.641948	1.56043	0.157351	4.07973	4.50885e-05	0.000954287	19	1019044	1023051	-	4	1	824	5485	protein_coding
ENSDARG00000099203	atp1b2a	15854.4	0.395206	1.31513	0.0969094	4.07809	4.54067e-05	0.000957311	23	44732863	44763861	+	10	5	2553	425	protein_coding
ENSDARG00000060978	atp2a3	2555.4	0.49191	1.40631	0.120637	4.07761	4.55012e-05	0.000958377	5	31168096	31269354	+	22	3	5899	4601	protein_coding
ENSDARG00000101280	vat1l	191.843	0.706591	1.63194	0.173476	4.07314	4.63837e-05	0.000975085	7	65309738	65374668	+	9	2	1584	4628	protein_coding
ENSDARG00000079264	baiap3	695.45	0.630738	1.54836	0.154925	4.07124	4.67626e-05	0.00098022	3	45401472	45539853	+	34	1	4180	4962	protein_coding
ENSDARG00000028027	trim63a	1153.88	0.770261	1.70558	0.189266	4.06972	4.70689e-05	0.000985694	6	15651977	15653494	-	1	1	1518	442	protein_coding
ENSDARG00000088634	adcy1b	2174.12	0.913436	1.88353	0.224528	4.06825	4.73665e-05	0.000988792	2	136346	155270	-	17	2	2539	5664	protein_coding
ENSDARG00000102025	znf644b	807.693	0.4407	1.35726	0.108347	4.06747	4.75263e-05	0.000990523	6	24660817	24698140	+	5	2	11490	3736	protein_coding
ENSDARG00000102802	brdt	2678.97	0.421232	1.33907	0.103637	4.06449	4.81377e-05	0.000998816	6	24364678	24392915	-	21	5	5669	4452	protein_coding
ENSDARG00000088225	FO082877.1	375.041	0.684775	1.60745	0.16859	4.06177	4.8701e-05	0.00100732	6	4229360	4250154	+	12	2	5655	3851	protein_coding
ENSDARG00000018259	atp1a3a	28930.1	0.459584	1.37515	0.11322	4.0592	4.92415e-05	0.0010137	19	6328234	6385594	-	21	1	5379	4752	protein_coding
ENSDARG00000075924	zgc:171558	1357.71	0.492009	1.4064	0.121271	4.0571	4.96861e-05	0.00101878	6	6850821	6922290	+	30	3	6017	4431	protein_coding
ENSDARG00000041150	slc17a6b	4614.27	0.382589	1.30368	0.0943049	4.05694	4.97205e-05	0.00101878	7	32811907	32833255	-	12	2	5680	3982	protein_coding
ENSDARG00000063195	pxk	1346.17	0.677676	1.59956	0.167041	4.05693	4.97218e-05	0.00101878	22	10166407	10199014	+	18	1	4698	4049	protein_coding
ENSDARG00000068787	slc6a17	3305.94	0.964481	1.95136	0.237872	4.05462	5.02159e-05	0.0010241	8	24854600	24890992	+	12	2	4043	4482	protein_coding
ENSDARG00000045760	prmt8b	1319.79	0.459877	1.37542	0.113443	4.0538	5.03913e-05	0.00102558	4	11144600	11165961	-	10	3	6147	4023	protein_coding
ENSDARG00000061915	git2a	861.04	0.442172	1.35865	0.10917	4.05029	5.11534e-05	0.00103549	5	19886055	19932621	-	19	1	2938	4908	protein_coding
ENSDARG00000079484	kcnt1	1240.19	0.735507	1.66498	0.181761	4.04656	5.19765e-05	0.00104633	21	4875473	4923427	-	31	6	3616	4878	protein_coding
ENSDARG00000076480	mcf2lb	1402.42	0.345686	1.27076	0.0855843	4.03913	5.36488e-05	0.00107307	9	29581662	29616590	+	31	5	5890	4256	protein_coding
ENSDARG00000062359	scn3b	1287.32	0.48193	1.39661	0.119339	4.03832	5.38345e-05	0.00107482	15	22133839	22147860	-	7	2	1310	4672	protein_coding
ENSDARG00000013669	napba	2462.14	0.537238	1.45119	0.133077	4.03705	5.41272e-05	0.00107815	17	4297076	4318428	-	13	2	2635	3852	protein_coding
ENSDARG00000079876	CU855878.1	327.362	0.647247	1.56618	0.160426	4.03455	5.47068e-05	0.00108826	22	22129358	22130623	-	1	1	1266	5095	protein_coding
ENSDARG00000070914	dusp6	6022.98	0.561679	1.47599	0.139327	4.03138	5.54508e-05	0.00110005	25	18326298	18330503	-	4	2	2970	4613	protein_coding
ENSDARG00000002037	pfkfb2b	669.292	0.625323	1.54256	0.155123	4.03114	5.55079e-05	0.00110019	11	18784847	18800299	-	18	5	3249	4281	protein_coding
ENSDARG00000078650	kcna4	677.203	0.547743	1.4618	0.135957	4.02879	5.60657e-05	0.00110722	7	32595981	32599669	-	2	2	3353	5333	protein_coding
ENSDARG00000036383	si:ch73-335m24.5	2007.37	0.554441	1.4686	0.137743	4.0252	5.69271e-05	0.00112134	14	33898976	33936524	-	17	1	4997	4058	protein_coding
ENSDARG00000051754	rpgrip1l	750.551	0.637304	1.55542	0.158371	4.02413	5.71857e-05	0.00112373	25	36045072	36086409	+	26	2	8584	4504	protein_coding
ENSDARG00000088251	si:ch211-24o10.6	11.4558	2.38095	5.2088	0.591683	4.02403	5.72106e-05	0.00112373	15	17059622	17074393	-	8	3	1495	4548	protein_coding
ENSDARG00000092269	si:dkeyp-41f9.4	589.939	0.706234	1.63154	0.175522	4.02362	5.73105e-05	0.00112469	10	9186651	9192450	-	4	2	2083	4513	protein_coding
ENSDARG00000096527	BX548015.2	41.4241	1.39756	2.63456	0.347376	4.02319	5.74155e-05	0.00112574	1	30853969	30857925	+	1	1	3957	3222	lincRNA
ENSDARG00000012671	inhbaa	244.042	0.722111	1.64959	0.179556	4.02164	5.77941e-05	0.00113078	24	3050020	3062610	+	2	1	3863	4276	protein_coding
ENSDARG00000054320	ap2a1	8125.64	0.36552	1.28835	0.0909187	4.02029	5.81255e-05	0.00113456	3	32365811	32401481	+	23	5	5797	4682	protein_coding
ENSDARG00000040799	sst1.1	877.074	0.555657	1.46984	0.138223	4.02002	5.81928e-05	0.00113486	15	36156986	36158851	+	2	1	693	4762	protein_coding
ENSDARG00000038693	gng7	1139.01	0.479001	1.39378	0.119288	4.01551	5.93186e-05	0.00115476	2	36990024	37043905	-	5	2	1151	4883	protein_coding
ENSDARG00000007184	zbtb16a	1785.08	0.873326	1.83188	0.21802	4.00572	6.18293e-05	0.00119405	21	23159385	23331619	-	9	5	8126	4198	protein_coding
ENSDARG00000039881	cemip	1823.13	0.5355	1.44944	0.133701	4.00519	6.19675e-05	0.00119567	7	11197022	11342611	+	24	2	6351	4393	protein_coding
ENSDARG00000007737	zyg11	2110.63	0.511375	1.42541	0.127865	3.99933	6.35227e-05	0.00122136	20	16170848	16212016	+	18	5	3801	487	protein_coding
ENSDARG00000002897	si:ch211-160o17.2	601.796	0.482325	1.39699	0.120618	3.99878	6.36695e-05	0.00122203	11	2616816	2632747	-	6	2	3939	4202	protein_coding
ENSDARG00000057239	tph2	346.419	0.553893	1.46804	0.138566	3.99732	6.40646e-05	0.00122853	18	16989764	17001056	-	11	2	2224	4326	protein_coding
ENSDARG00000077987	zfat	692.471	0.480304	1.39504	0.120202	3.9958	6.44772e-05	0.0012332	16	25342152	25360788	+	15	2	3788	4707	protein_coding
ENSDARG00000103187	syce2	17.3744	1.68344	3.21194	0.42206	3.98864	6.64538e-05	0.00126436	3	13929860	13935837	+	5	1	1226	4021	protein_coding
ENSDARG00000045557	socs2	1880.52	1.02207	2.03083	0.256593	3.98324	6.79831e-05	0.00129008	4	18432182	18436899	-	3	2	1791	4724	protein_coding
ENSDARG00000000019	ube2h	4418.6	0.455082	1.37086	0.114456	3.97605	7.00693e-05	0.00132852	4	15011341	15059876	+	7	1	2758	4144	protein_coding
ENSDARG00000061257	zgc:153240	1586.44	0.447147	1.36334	0.112603	3.97101	7.15699e-05	0.00135228	3	26331243	26342005	-	10	3	1543	4809	protein_coding
ENSDARG00000017860	rgs5b	359.284	0.774011	1.71002	0.194953	3.97024	7.17994e-05	0.00135544	2	6885852	6889119	+	4	1	1030	4184	protein_coding
ENSDARG00000032868	pde4ba	7219.89	0.57299	1.4876	0.144415	3.96765	7.25857e-05	0.00136674	6	30851545	30954268	-	19	5	5574	444	protein_coding
ENSDARG00000086104	slco5a1b	4954.91	0.4393	1.35595	0.110745	3.96678	7.28501e-05	0.0013699	2	42382472	42415902	-	17	4	5788	4749	protein_coding
ENSDARG00000057661	aldoca	1497.44	0.551283	1.46539	0.138978	3.96669	7.2879e-05	0.0013699	15	16079586	16098531	-	9	1	2174	454	protein_coding
ENSDARG00000098070	CABZ01085140.1	158.564	0.615889	1.5325	0.155283	3.96624	7.30164e-05	0.0013713	22	44365	50878	-	2	1	4206	4018	protein_coding
ENSDARG00000077349	sorcs3b	887.184	0.60875	1.52494	0.153616	3.96281	7.40732e-05	0.00138757	17	20321323	20430177	-	28	2	4225	4826	protein_coding
ENSDARG00000094696	si:dkey-201c13.2	834.699	1.16894	2.24847	0.295017	3.9623	7.42327e-05	0.00138829	5	26079178	26083142	+	2	1	594	4209	protein_coding
ENSDARG00000029432	tph1a	231.079	0.577002	1.49175	0.14575	3.95886	7.53076e-05	0.00140707	25	8139220	8160030	-	11	1	1977	4431	protein_coding
ENSDARG00000025920	tiam1b	1024.7	0.559198	1.47345	0.14129	3.9578	7.56422e-05	0.00141157	15	42397125	42551156	+	29	3	5257	5475	protein_coding
ENSDARG00000099447	pcdh1g18	112.177	1.00297	2.00412	0.253422	3.95769	7.56774e-05	0.00141157	10	21737745	21820057	+	5	2	4444	4084	protein_coding
ENSDARG00000099695	si:dkey-61n16.5	6173.84	0.952614	1.93538	0.240983	3.95303	7.7169e-05	0.00143038	3	13911950	13921173	-	3	2	4785	3789	protein_coding
ENSDARG00000045750	syt10	859.013	0.735571	1.66506	0.186135	3.95181	7.75627e-05	0.00143327	4	10888762	10909086	+	7	1	4974	4033	protein_coding
ENSDARG00000079280	dhrsx	745.546	0.418273	1.33633	0.105901	3.94968	7.82561e-05	0.00144242	1	33383644	33487375	+	10	7	5416	4069	protein_coding
ENSDARG00000060303	slc4a10b	1843.49	0.577271	1.49202	0.146342	3.94466	7.99122e-05	0.00146934	9	51289904	51370293	-	22	2	2987	5126	protein_coding
ENSDARG00000090820	slc2a10	82.6953	1.05726	2.08097	0.268277	3.94092	8.11682e-05	0.00148416	11	2448781	2456786	-	5	2	2286	451	protein_coding
ENSDARG00000033140	desi1a	2178.09	0.64176	1.56023	0.162998	3.93724	8.24255e-05	0.0015014	3	24973025	24980067	-	6	1	2138	3948	protein_coding
ENSDARG00000003320	fam91a1	1862.59	0.395857	1.31572	0.100611	3.93452	8.33629e-05	0.00151324	19	33093395	33137720	+	24	2	3940	4716	protein_coding
ENSDARG00000011091	drd2b	208.31	0.59525	1.51073	0.151633	3.92561	8.65109e-05	0.00155777	5	58075301	58173627	-	8	2	1692	4805	protein_coding
ENSDARG00000029885	rab41	3825.09	0.403196	1.32243	0.102727	3.92493	8.67544e-05	0.00156022	14	33280718	33297318	-	10	3	2713	4353	protein_coding
ENSDARG00000055837	arhgef1b	2640.13	0.569725	1.48424	0.145165	3.92468	8.68443e-05	0.00156022	16	26140895	26232411	-	31	1	5965	4148	protein_coding
ENSDARG00000117810	FP236644.1	64.4095	0.980549	1.97322	0.24989	3.92392	8.71189e-05	0.0015635	9	55666315	55698623	+	5	2	1965	426	lincRNA
ENSDARG00000075785	HERC5	13.6488	2.25668	4.77891	0.575136	3.92373	8.71871e-05	0.0015635	1	50613868	50637221	+	24	1	3639	4257	protein_coding
ENSDARG00000030440	rsrp1	13028.5	0.442321	1.35879	0.112879	3.91853	8.90918e-05	0.00158836	13	45468403	45475289	-	4	4	3151	4176	protein_coding
ENSDARG00000099186	slc1a5	1896.94	0.724165	1.65194	0.184934	3.91581	9.01009e-05	0.00159869	15	11643659	11671173	+	8	2	5783	3894	protein_coding
ENSDARG00000079665	gpr158b	1280.39	0.711412	1.63741	0.181784	3.91351	9.09645e-05	0.00161009	2	12104389	12243213	-	11	2	9150	4161	protein_coding
ENSDARG00000068126	nppc	171.95	0.897305	1.86258	0.229454	3.91062	9.20614e-05	0.00162555	22	38614887	38621438	-	3	1	951	4585	protein_coding
ENSDARG00000070047	rgs4	868.581	0.512996	1.42701	0.131232	3.90909	9.26459e-05	0.00163323	6	35362225	35366944	+	5	2	2633	3589	protein_coding
ENSDARG00000101054	syn2b	3761.24	0.511596	1.42563	0.130899	3.90832	9.29386e-05	0.00163707	11	675296	762721	-	13	1	2348	5486	protein_coding
ENSDARG00000033170	sult2st1	395.345	0.673282	1.5947	0.172289	3.90786	9.31169e-05	0.00163889	12	630295	645972	-	7	2	1423	4673	protein_coding
ENSDARG00000100181	lamp1a	1191.16	0.409088	1.32785	0.104699	3.90726	9.33486e-05	0.00163896	1	176583	182258	+	8	2	1194	5477	protein_coding
ENSDARG00000098204	CU984600.2	148.144	1.42828	2.69126	0.366173	3.90056	9.59692e-05	0.00168096	9	563547	582037	+	8	1	12519	4186	protein_coding
ENSDARG00000069995	dpy19l1l	433.254	0.667487	1.5883	0.171332	3.89587	9.78489e-05	0.00170704	16	42667560	42683501	+	22	1	2339	4771	protein_coding
ENSDARG00000007671	ghrb	1385.02	0.638853	1.55709	0.164061	3.894	9.86049e-05	0.00171749	21	20742876	20765338	-	9	2	3937	4023	protein_coding
ENSDARG00000069135	ppp1r15a	3243.79	0.623391	1.54049	0.160133	3.89297	9.90262e-05	0.00172226	7	71503356	71508989	+	3	1	1904	4317	protein_coding
ENSDARG00000100751	SYNDIG1	264.865	0.536556	1.45051	0.137828	3.89294	9.90364e-05	0.00172226	KN150663.1	47682	88259	-	5	2	824	5425	protein_coding
ENSDARG00000061909	si:ch73-233f7.1	3218.37	0.610009	1.52627	0.156811	3.8901	0.000100202	0.001737	14	2382690	2400668	-	4	3	9016	44	protein_coding
ENSDARG00000062696	dgkg	578.371	0.786357	1.72471	0.202159	3.88979	0.000100332	0.00173787	9	22375331	22618558	+	29	6	6381	4678	protein_coding
ENSDARG00000028367	sult2st3	321.94	0.457999	1.37364	0.117758	3.88934	0.000100518	0.0017396	16	44983613	45001842	-	7	1	2777	3407	protein_coding
ENSDARG00000079469	trpc7b	195.384	0.700753	1.62535	0.180181	3.88916	0.000100591	0.0017396	14	1719367	1764669	+	31	1	2526	462	protein_coding
ENSDARG00000076833	atp1b1b	5264.54	0.649022	1.5681	0.167024	3.8858	0.000101995	0.00176109	1	10720294	10739221	+	6	1	2279	4094	protein_coding
ENSDARG00000102418	enc2	827.539	0.517285	1.43126	0.133131	3.88553	0.000102106	0.00176162	25	11376854	11378623	-	1	1	1770	4904	protein_coding
ENSDARG00000027740	adcyap1b	5702.46	0.548956	1.46303	0.141459	3.88067	0.000104167	0.0017887	2	31296644	31302619	-	6	5	3791	398	protein_coding
ENSDARG00000031649	cort	1329.36	0.640365	1.55872	0.165159	3.87725	0.000105642	0.0018076	23	28731379	28732313	+	2	1	795	4428	protein_coding
ENSDARG00000020976	ubald1b	1123.46	0.471802	1.38684	0.121694	3.87697	0.000105765	0.0018076	3	54833658	54846444	-	3	1	4551	4074	protein_coding
ENSDARG00000024443	gnpda2	698.925	0.482324	1.39699	0.124436	3.87608	0.000106155	0.00181002	14	4276387	4293280	+	7	2	4901	3579	protein_coding
ENSDARG00000051746	ada2a	906.608	0.470046	1.38515	0.121341	3.87375	0.000107174	0.00182454	25	16689633	16700924	+	10	1	2484	4175	protein_coding
ENSDARG00000059997	sv2c	380.364	0.575811	1.49052	0.148735	3.87139	0.000108217	0.00183436	5	45976130	46066558	+	13	2	2620	4916	protein_coding
ENSDARG00000035970	ptprn2	6541.92	0.328179	1.25543	0.0847715	3.87134	0.00010824	0.00183436	7	40228422	40499386	+	25	4	4722	4646	protein_coding
ENSDARG00000079781	slitrk4	1871.82	0.432897	1.34994	0.111872	3.86956	0.000109031	0.00184466	14	18667247	18672561	-	2	3	4819	4227	protein_coding
ENSDARG00000057671	epas1b	2369.84	0.528865	1.44279	0.136689	3.86911	0.000109232	0.00184663	13	8375612	8446341	-	16	1	8581	415	protein_coding
ENSDARG00000039240	cacng5b	156.267	0.687052	1.60999	0.177718	3.86597	0.000110648	0.00186767	3	56366395	56394018	+	6	2	1950	4974	protein_coding
ENSDARG00000060469	pik3r4	1711.01	0.39258	1.31274	0.101598	3.86406	0.000111519	0.00188092	16	36721230	36748374	-	21	3	4662	4867	protein_coding
ENSDARG00000061725	mast3a	1241.39	0.579925	1.49477	0.150101	3.86355	0.000111749	0.00188166	2	24638367	24683365	+	32	1	3948	5073	protein_coding
ENSDARG00000094488	BX510923.1	1170.27	0.503501	1.41765	0.130326	3.8634	0.000111821	0.00188166	5	26100788	26109363	-	2	1	3142	36	lincRNA
ENSDARG00000105022	FO704813.1	258.236	0.850247	1.80281	0.220279	3.85986	0.000113451	0.00190469	2	58221163	58242865	+	5	1	1242	5966	protein_coding
ENSDARG00000098090	CABZ01088308.1	688.274	0.561183	1.47548	0.145415	3.85918	0.000113769	0.0019073	KN150125.1	14601	83315	+	14	3	3209	4674	protein_coding
ENSDARG00000091111	si:ch211-15b10.6	880.672	0.575905	1.49061	0.149315	3.85699	0.00011479	0.00191871	7	22788718	22790630	-	2	1	1553	387	protein_coding
ENSDARG00000076924	als2b	2024.24	0.584353	1.49937	0.151607	3.8544	0.000116015	0.00193583	6	9793495	9861191	+	38	2	7299	4728	protein_coding
ENSDARG00000017798	bcor	3796.07	0.353951	1.27806	0.0918858	3.85207	0.000117122	0.00194835	22	11144153	11200846	+	14	3	7187	4981	protein_coding
ENSDARG00000055295	cyb561d1	251.113	0.918122	1.88965	0.238397	3.85123	0.000117524	0.00195355	11	36408636	36415700	+	3	2	2210	4072	protein_coding
ENSDARG00000060222	scn1ba	1245.82	0.559936	1.4742	0.145426	3.8503	0.000117971	0.00195761	16	41873708	41897745	+	6	5	1828	4393	protein_coding
ENSDARG00000036560	gpr185b	292.845	0.860344	1.81547	0.223456	3.85017	0.000118037	0.00195761	7	23561035	23563092	-	2	1	1231	5386	protein_coding
ENSDARG00000037613	lgals8b	240.292	0.662755	1.5831	0.172171	3.8494	0.000118407	0.00196076	17	48906344	48915427	-	7	1	876	4189	protein_coding
ENSDARG00000037495	rtn4rl2b	1329.93	0.888828	1.85167	0.231249	3.84359	0.000121248	0.00200174	14	17197132	17200874	+	3	1	2535	4596	protein_coding
ENSDARG00000020893	slc25a55a	7453.53	0.728258	1.65664	0.189483	3.8434	0.00012134	0.00200174	6	49095636	49107046	+	12	6	3164	4283	protein_coding
ENSDARG00000096319	si:ch211-239j9.1	524.069	0.534388	1.44833	0.139096	3.84186	0.000122106	0.00201134	6	52350443	52357145	+	2	2	5771	3755	protein_coding
ENSDARG00000062463	zc3h12b	694.916	0.720322	1.64755	0.187712	3.83739	0.000124351	0.00204063	5	22098591	22106594	+	5	1	2516	5469	protein_coding
ENSDARG00000032856	ccdc120	816.175	0.596521	1.51207	0.155869	3.82707	0.000129677	0.00211216	11	25583950	25618583	+	12	2	6475	4036	protein_coding
ENSDARG00000101995	gabrg1	239.518	0.553791	1.46794	0.144716	3.82673	0.000129858	0.00211353	13	12174937	12202658	+	9	2	2168	4216	protein_coding
ENSDARG00000027316	tcp11l2	2782.07	0.467337	1.38256	0.122149	3.82596	0.000130262	0.00211695	4	16725960	16742893	+	10	1	2747	4489	protein_coding
ENSDARG00000079472	CABZ01071020.1	173.277	0.892524	1.85642	0.233298	3.82569	0.000130407	0.00211738	21	5846969	5856050	-	2	1	1382	4479	protein_coding
ENSDARG00000041382	si:dkey-283b15.2	1105.33	1.23872	2.35988	0.323801	3.82555	0.000130482	0.00211738	16	5650495	5671862	-	7	1	2038	5594	protein_coding
ENSDARG00000035942	hrh3	371.642	0.685515	1.60828	0.179263	3.82408	0.000131263	0.00212689	7	41748693	41753237	+	2	2	2925	4561	protein_coding
ENSDARG00000116713	si:ch73-265d7.2	115.766	1.17344	2.25548	0.306896	3.82357	0.000131535	0.00212971	23	44633858	44642913	+	2	2	4531	4586	protein_coding
ENSDARG00000078399	acsl2	996.797	0.563637	1.47799	0.147421	3.82332	0.000131668	0.0021301	8	50840565	50888806	-	20	1	3981	4147	protein_coding
ENSDARG00000102340	ptn	3166.87	0.383237	1.30426	0.100296	3.82104	0.000132889	0.00214211	4	1301436	1360495	-	5	2	2547	3993	protein_coding
ENSDARG00000070423	zgc:153157	303.635	0.669529	1.59055	0.175557	3.81375	0.000136876	0.00219703	20	27732578	27733791	-	1	2	1214	4547	protein_coding
ENSDARG00000021846	hid1a	548.986	0.492589	1.40697	0.12918	3.81321	0.000137174	0.00219982	3	56921990	56933578	-	6	2	1160	4914	protein_coding
ENSDARG00000026387	pip4p1b	347.32	0.646561	1.56543	0.169739	3.80914	0.000139449	0.00222976	1	10318077	10325025	+	8	2	1611	4302	protein_coding
ENSDARG00000032799	kcnd2	910.132	0.475184	1.3901	0.124799	3.80759	0.000140328	0.00224053	4	10365857	10562174	+	7	2	6132	4336	protein_coding
ENSDARG00000027744	gadd45ba	2613.89	0.747105	1.67842	0.196254	3.80683	0.000140762	0.00224344	11	6456146	6457748	+	1	4	1603	4585	protein_coding
ENSDARG00000061304	ppp1r9a	1143.67	0.610792	1.5271	0.160448	3.80678	0.000140788	0.00224344	19	41075488	41160943	+	21	3	4631	4889	protein_coding
ENSDARG00000100494	pbx1a	2354.14	0.381293	1.30251	0.100355	3.79946	0.000145011	0.00229167	2	18698388	18830794	-	9	3	7713	3952	protein_coding
ENSDARG00000103290	LO018568.2	567.879	0.721518	1.64892	0.189973	3.798	0.00014587	0.00230209	14	597532	638655	+	8	1	3775	449	protein_coding
ENSDARG00000003968	larp6b	15.2778	2.03833	4.10769	0.536769	3.7974	0.000146221	0.00230321	11	6446235	6452492	-	3	3	1773	489	protein_coding
ENSDARG00000078441	ppip5k2	1763.54	0.335371	1.2617	0.0883174	3.79734	0.000146258	0.00230321	10	6781123	6867282	-	32	6	5381	4488	protein_coding
ENSDARG00000076679	rai1	4082.26	0.564214	1.47858	0.1487	3.7943	0.000148058	0.00232989	3	62000822	62053314	+	5	1	9170	424	protein_coding
ENSDARG00000055229	ncs1a	447.739	0.462859	1.37827	0.122391	3.78182	0.000155688	0.00242854	5	32402026	32445835	-	8	2	3127	4087	protein_coding
ENSDARG00000073728	gal3st3	584.635	0.495165	1.40948	0.130944	3.7815	0.000155884	0.00242854	7	7151832	7249789	+	3	1	8974	4251	protein_coding
ENSDARG00000079455	nlgn4a	1784.12	0.443348	1.35976	0.117626	3.76913	0.000163819	0.00253948	1	32521469	32693950	+	7	3	5478	412	protein_coding
ENSDARG00000075206	si:dkey-100n19.2	92.9083	0.830753	1.77861	0.220429	3.76879	0.000164038	0.00254108	17	5756547	5769196	-	4	1	938	4659	protein_coding
ENSDARG00000111669	si:ch73-267c23.10	100.948	1.2342	2.35251	0.328563	3.75637	0.000172397	0.00265738	11	2471382	2478374	-	3	1	900	42	protein_coding
ENSDARG00000056590	calca	488.038	0.676905	1.59871	0.180303	3.75427	0.000173845	0.00267591	7	27680556	27696958	-	7	4	1673	4531	protein_coding
ENSDARG00000045383	gpr22b	670.375	0.450807	1.3668	0.120328	3.74648	0.000179333	0.00274492	25	3378135	3393705	-	3	1	6740	3881	protein_coding
ENSDARG00000013360	sh3gl3a	1432.84	0.833832	1.78241	0.2226	3.74588	0.000179761	0.00274953	7	12840556	12909352	-	10	3	7245	3658	protein_coding
ENSDARG00000105201	adcyap1r1a	5296.74	0.486682	1.40122	0.129945	3.74529	0.000180184	0.00275215	2	50862527	50899928	+	10	4	9277	3869	protein_coding
ENSDARG00000102612	slc15a4	194.857	0.902291	1.86903	0.24111	3.74224	0.00018239	0.00277807	8	35809081	35960987	-	9	1	2953	4436	protein_coding
ENSDARG00000100592	slc8a2b	1238.39	0.636197	1.55423	0.170182	3.73834	0.000185243	0.00281173	15	42767803	42981467	+	12	2	3458	5304	protein_coding
ENSDARG00000087258	ypel2b	414.087	0.673148	1.59455	0.180147	3.73665	0.000186488	0.00282669	15	16897554	16914645	+	5	2	805	5404	protein_coding
ENSDARG00000033411	cabp1b	340.223	0.62794	1.54536	0.168109	3.73532	0.000187478	0.00283974	10	41409255	41450454	-	8	2	1390	4417	protein_coding
ENSDARG00000004597	lrrc4ba	745.649	0.639621	1.55792	0.171295	3.73403	0.000188441	0.0028496	3	30369765	30434016	-	5	3	4695	4432	protein_coding
ENSDARG00000052454	rhpn1	199.107	0.78316	1.7209	0.209867	3.7317	0.000190191	0.0028689	20	52233981	52271262	-	16	2	2266	5097	protein_coding
ENSDARG00000094857	dio2	75.4388	1.10784	2.15523	0.296966	3.73053	0.000191076	0.00287826	17	16873417	16876752	+	2	1	2166	4488	protein_coding
ENSDARG00000031681	atp6v0b	2284.8	0.389363	1.30982	0.104405	3.72934	0.000191985	0.00288797	2	33681199	33687214	-	8	1	1955	3893	protein_coding
ENSDARG00000052881	dnajb5	91.3173	0.8305	1.7783	0.222824	3.72716	0.000193649	0.00290617	5	41542436	41560874	-	4	1	1184	4688	protein_coding
ENSDARG00000024588	gpc5b	437.048	0.785547	1.72375	0.210782	3.72683	0.000193906	0.00290687	22	15438513	15501417	+	9	2	2201	5098	protein_coding
ENSDARG00000010601	mtmr10	830.919	0.340423	1.26613	0.0914198	3.72374	0.000196296	0.00293664	7	30725473	30771147	+	16	2	5340	4193	protein_coding
ENSDARG00000075393	spock2	4689.74	0.400462	1.31993	0.107584	3.72234	0.000197389	0.00294895	13	30054996	30132256	+	11	4	2296	4756	protein_coding
ENSDARG00000068194	klf9	4325.71	1.23251	2.34976	0.331183	3.72154	0.000198015	0.00295628	5	26075230	26078165	+	2	1	1460	461	protein_coding
ENSDARG00000103123	CR854980.1	1100.98	0.550488	1.46458	0.147942	3.72098	0.000198449	0.00296074	5	38517486	38533861	-	4	1	2516	562	protein_coding
ENSDARG00000006169	lrrk2	1475.83	0.492534	1.40691	0.132439	3.71894	0.00020006	0.00298071	25	35603107	35664817	-	51	1	9170	4921	protein_coding
ENSDARG00000090787	klhdc8b	134.414	0.739272	1.66933	0.198845	3.71784	0.000200933	0.00299167	23	19249968	19434199	-	5	1	1621	5207	protein_coding
ENSDARG00000091459	gabra2a	355.058	0.705782	1.63103	0.189983	3.71497	0.00020323	0.00301764	13	12120664	12151350	+	9	2	1674	4504	protein_coding
ENSDARG00000089486	cplx3b	1378.57	0.626243	1.54354	0.168607	3.71422	0.000203829	0.00302243	18	5677508	5692292	-	3	1	601	4775	protein_coding
ENSDARG00000019130	plk2b	1693.12	0.748303	1.67982	0.201522	3.71326	0.000204609	0.00302987	8	17078692	17086195	+	14	1	2415	4758	protein_coding
ENSDARG00000105083	chd5	1115.53	0.417539	1.33565	0.112523	3.71071	0.000206675	0.00305573	11	29574743	29650930	-	38	4	10136	4475	protein_coding
ENSDARG00000015355	fosl1a	294.845	2.39319	5.25318	0.644962	3.71059	0.000206775	0.00305573	14	30739476	30747686	-	4	2	4005	4042	protein_coding
ENSDARG00000020178	nova1	2823.15	0.416454	1.33464	0.112295	3.70856	0.000208444	0.00307417	5	36611128	36626646	+	5	2	2056	5486	protein_coding
ENSDARG00000099515	ephx4	582.286	0.554429	1.46859	0.149514	3.70822	0.000208723	0.00307619	6	24329275	24358732	-	7	1	2207	4445	protein_coding
ENSDARG00000045289	gpr137c	548.856	0.491856	1.40625	0.132664	3.70754	0.000209281	0.00308034	17	14965570	15012127	+	7	1	1775	4839	protein_coding
ENSDARG00000070442	si:ch211-113g11.6	4263.96	0.618005	1.53475	0.167114	3.69811	0.000217213	0.00318414	16	29407666	29452039	-	14	2	8713	3725	protein_coding
ENSDARG00000003017	ube2al	1195.43	0.551823	1.46594	0.149237	3.69763	0.000217623	0.00318587	9	8968702	8972763	+	6	2	1820	3797	protein_coding
ENSDARG00000087210	vwa3a	29.5427	1.17711	2.26124	0.319073	3.68917	0.000224988	0.00326959	3	58354852	58372651	+	9	1	1877	4172	protein_coding
ENSDARG00000003705	prnprs3	7066.35	0.403151	1.32239	0.109344	3.687	0.000226918	0.00329544	25	3677650	3685280	+	2	1	3813	4545	protein_coding
ENSDARG00000063008	si:dkeyp-27e10.3	2111.43	0.506922	1.42102	0.137578	3.68461	0.000229057	0.00331988	4	9784301	9810999	-	20	2	8078	4421	protein_coding
ENSDARG00000032705	foxg1b	6131.39	0.848174	1.80022	0.230531	3.67921	0.000233955	0.00337297	11	43114108	43116249	+	1	2	2142	4683	protein_coding
ENSDARG00000105029	TPPP	959.54	0.521622	1.43557	0.141811	3.67829	0.000234799	0.003378	16	52875093	52879741	-	2	1	1031	4287	protein_coding
ENSDARG00000090381	PLCB2	464.818	0.680748	1.60297	0.185179	3.67616	0.000236768	0.00339783	17	2348540	2386569	-	16	1	3490	4599	protein_coding
ENSDARG00000079860	ppp1r16b	441.331	0.881706	1.84255	0.239859	3.67594	0.000236976	0.00339858	6	59370821	59388625	-	10	2	3302	4676	protein_coding
ENSDARG00000067925	sstr1b	278.821	0.594191	1.50963	0.161676	3.67519	0.000237672	0.00340632	7	18412621	18445751	-	2	2	4507	3863	protein_coding
ENSDARG00000103359	slitrk5a	1618.63	0.356762	1.28055	0.0972149	3.66982	0.000242719	0.00346727	15	3089212	3096150	-	3	2	2685	4827	protein_coding
ENSDARG00000098290	unc80	3523.91	0.758735	1.69201	0.20677	3.66947	0.000243055	0.00346981	6	16509818	16667886	-	61	3	9928	5134	protein_coding
ENSDARG00000028957	maff	1867.41	0.345561	1.27065	0.0942343	3.66704	0.000245372	0.00349257	12	19340786	19346678	-	3	1	1504	4388	protein_coding
ENSDARG00000059690	slc29a4	1015.56	0.596531	1.51208	0.162758	3.66514	0.000247202	0.00351293	3	40315410	40349733	+	12	2	2554	4769	protein_coding
ENSDARG00000052011	rrad	956.802	1.03874	2.05443	0.283484	3.66419	0.000248127	0.00352379	7	44960188	44963154	-	5	1	1747	4608	protein_coding
ENSDARG00000028786	chst12a	285.474	0.583303	1.49828	0.159307	3.6615	0.000250741	0.00355168	3	41726360	41732947	+	2	3	1490	4711	protein_coding
ENSDARG00000036222	npy	592.594	0.710656	1.63655	0.194189	3.65961	0.000252603	0.00357573	19	20110699	20114149	-	4	2	1913	3691	protein_coding
ENSDARG00000038858	setd7	1638.79	0.368494	1.291	0.100734	3.65811	0.000254082	0.00359434	14	46199941	46213571	-	8	2	2725	4132	protein_coding
ENSDARG00000041599	zgc:91860	3573.69	0.505605	1.41972	0.138223	3.6579	0.000254287	0.00359491	18	17428258	17461796	+	13	2	3234	4468	protein_coding
ENSDARG00000053091	si:ch211-204c21.1	1392.9	0.775963	1.71233	0.212191	3.6569	0.000255286	0.00360203	5	43860564	43959972	-	15	5	7023	4108	protein_coding
ENSDARG00000030775	sybl1	951.109	0.468667	1.38383	0.128175	3.65646	0.000255717	0.00360501	14	9033315	9056067	-	8	3	4516	3756	protein_coding
ENSDARG00000002271	zfand5b	2107.17	0.45448	1.37029	0.124303	3.65623	0.000255951	0.00360501	10	15603082	15613302	+	6	3	2588	461	protein_coding
ENSDARG00000074329	arvcfa	1339.05	0.437738	1.35448	0.119726	3.65617	0.000256008	0.00360501	10	466926	505370	+	16	1	3004	5456	protein_coding
ENSDARG00000032324	epb41l5	1358.62	0.44362	1.36001	0.12134	3.65602	0.000256157	0.00360501	9	28870357	28939796	-	27	4	5481	4326	protein_coding
ENSDARG00000115455	RF00001	131.688	0.649452	1.56857	0.177673	3.65532	0.000256861	0.00360795	11	37299371	37299485	-	1	1	115	5478	rRNA
ENSDARG00000015732	cax2	470.638	0.729313	1.65785	0.199572	3.65439	0.000257797	0.00361645	25	18889332	18906871	+	20	1	2688	4546	protein_coding
ENSDARG00000069755	mtmr11	852.017	0.390916	1.31123	0.107034	3.65226	0.000259939	0.00364181	16	46000956	46091600	+	18	2	9157	4258	protein_coding
ENSDARG00000034270	ogdha	5637.23	0.334751	1.26116	0.0917005	3.65048	0.000261754	0.00366254	8	45762484	45838481	-	24	5	6410	4465	protein_coding
ENSDARG00000060600	capn15	831.859	0.4609	1.3764	0.126389	3.64667	0.000265658	0.00370766	24	39027481	39084453	+	13	2	3557	585	protein_coding
ENSDARG00000056334	mlh3	178.661	0.529212	1.44314	0.145148	3.64603	0.000266327	0.00371463	23	24589633	24598877	+	11	1	3635	422	protein_coding
ENSDARG00000061000	klhdc8a	309.77	0.60992	1.52617	0.167314	3.64536	0.000267023	0.00372196	11	38033115	38083473	-	6	2	2265	4675	protein_coding
ENSDARG00000011785	tbx6	334.029	0.668387	1.5893	0.183605	3.64036	0.000272254	0.0037756	12	3912544	3923070	+	8	1	3049	4805	protein_coding
ENSDARG00000031426	csrnp1a	729.312	0.810215	1.75347	0.222641	3.63912	0.000273576	0.00378912	2	23790748	23805139	+	5	1	3138	4159	protein_coding
ENSDARG00000069767	nectin1a	547.85	0.696911	1.62103	0.191526	3.63872	0.000273994	0.00379171	21	22589577	22635262	-	7	2	1813	487	protein_coding
ENSDARG00000087241	ucn3l	85.9427	0.679613	1.60171	0.186778	3.63861	0.00027411	0.00379171	4	15981096	15981539	+	1	1	444	5563	protein_coding
ENSDARG00000057921	ccdc136b	1523	0.485526	1.4001	0.133546	3.63565	0.000277276	0.00382339	4	10017049	10049186	+	9	1	2306	4796	protein_coding
ENSDARG00000100231	ccdc135	500.565	0.684443	1.60708	0.188341	3.63406	0.000278997	0.00384227	25	13731542	13744806	+	18	2	3002	4407	protein_coding
ENSDARG00000058701	nos1apb	475.49	0.550772	1.46487	0.151615	3.6327	0.00028047	0.00386013	2	6926100	6952754	+	10	1	2015	4789	protein_coding
ENSDARG00000004647	spice1	564.785	0.449275	1.36535	0.123754	3.63038	0.000283007	0.00388817	24	21330753	21343982	-	18	1	2498	4728	protein_coding
ENSDARG00000055854	nr4a3	882.5	0.773238	1.7091	0.213088	3.62873	0.000284815	0.00391004	16	27345383	27369782	+	7	3	3771	4924	protein_coding
ENSDARG00000099004	CABZ01102170.1	2217.19	0.482963	1.39761	0.1331	3.62857	0.000284991	0.00391004	KN150324.1	8882	24012	+	4	1	5903	3652	protein_coding
ENSDARG00000105043	si:dkey-152b24.6	19.9562	1.48775	2.80452	0.410136	3.62747	0.000286215	0.0039219	16	46576702	46579981	-	5	3	1313	3976	protein_coding
ENSDARG00000003449	pde10a	1059.27	0.769292	1.70443	0.21218	3.62566	0.00028822	0.00394415	13	4505079	4620715	+	22	3	3135	4979	protein_coding
ENSDARG00000031647	stat2	1443.17	0.647201	1.56613	0.178512	3.62552	0.000288381	0.00394415	6	39123544	39160422	-	24	3	6618	3849	protein_coding
ENSDARG00000060631	si:ch211-182d3.1	1118.44	0.558379	1.47261	0.154025	3.62525	0.000288684	0.00394583	5	33356425	33460959	-	29	1	3048	4836	protein_coding
ENSDARG00000014439	dgkza	1624.24	0.620822	1.53775	0.171354	3.62304	0.000291156	0.0039672	7	38962207	39157394	+	40	7	9008	4444	protein_coding
ENSDARG00000074087	nim1k	400.365	0.537225	1.45118	0.14833	3.62183	0.000292524	0.00398108	8	31387563	31403948	-	6	3	2140	5271	protein_coding
ENSDARG00000109726	PLCB1	973.562	0.58134	1.49624	0.160529	3.6214	0.000293016	0.00398508	17	3841012	3986236	-	27	2	3021	4945	protein_coding
ENSDARG00000025011	synj1	3855.41	0.417861	1.33595	0.115455	3.61926	0.000295442	0.00401559	10	26515946	26569350	+	30	2	8377	4508	protein_coding
ENSDARG00000037383	pax5	116.589	0.706382	1.63171	0.195199	3.61878	0.000295992	0.00402055	1	21725821	21815554	+	12	2	1718	5215	protein_coding
ENSDARG00000076251	irf3	63.4711	1.19471	2.28899	0.330257	3.61752	0.000297435	0.00403327	12	4580372	4598237	-	9	2	1536	4655	protein_coding
ENSDARG00000059903	hs3st3l	400.208	0.793165	1.73287	0.219259	3.61748	0.000297482	0.00403327	12	415711	431249	-	2	1	1198	5109	protein_coding
ENSDARG00000098959	CABZ01113771.1	680.205	0.443445	1.35985	0.122611	3.61669	0.0002984	0.0040407	KN149914.1	21	16784	-	13	2	2135	533	protein_coding
ENSDARG00000074531	spag9a	2434.18	0.880389	1.84087	0.243515	3.61534	0.000299959	0.0040593	3	18303407	18373604	-	32	3	4576	5205	protein_coding
ENSDARG00000062812	glsa	920.892	0.533841	1.44778	0.147797	3.61199	0.000303853	0.00410183	22	12831675	12862415	-	19	2	1946	4794	protein_coding
ENSDARG00000067567	SLC6A13	937.904	0.597529	1.51312	0.165468	3.61115	0.000304838	0.00411259	25	1695547	1720736	-	14	1	1848	5195	protein_coding
ENSDARG00000113064	CR392045.1	268.932	0.64996	1.56912	0.180034	3.61021	0.000305947	0.00412246	3	46919522	47105267	-	33	8	4210	5021	protein_coding
ENSDARG00000057688	ical1	947.932	0.414214	1.33257	0.114783	3.60868	0.000307762	0.00413753	6	12870744	12912606	-	18	4	3141	454	protein_coding
ENSDARG00000079585	pkn3	490.085	0.448311	1.36444	0.124247	3.60822	0.000308308	0.00414149	5	31830476	31857593	-	23	4	3901	4786	protein_coding
ENSDARG00000016538	zgc:55888	240.223	1.0944	2.13524	0.303441	3.60662	0.000310211	0.00415683	4	9467049	9476418	+	12	2	2874	4332	protein_coding
ENSDARG00000012496	GPR62 (1 of many)	69.736	0.975769	1.96669	0.270678	3.60491	0.000312263	0.00417919	11	36231248	36237676	+	2	1	1732	4936	protein_coding
ENSDARG00000100041	CU571069.1	445.042	1.1085	2.15621	0.307628	3.60336	0.000314127	0.00419387	7	72032484	72035533	-	2	1	2773	313	lincRNA
ENSDARG00000100097	mafgb	440.122	0.679078	1.60112	0.188554	3.6015	0.000316387	0.0042086	11	45299447	45328509	+	4	3	2889	4794	protein_coding
ENSDARG00000090883	gabra3	248.47	0.61921	1.53603	0.171974	3.60061	0.000317475	0.00421793	21	44300689	44451712	+	6	2	834	5012	protein_coding
ENSDARG00000105976	LO017820.1	85.7913	0.728444	1.65685	0.202335	3.60018	0.000317995	0.00422227	4	72063970	72080351	-	4	1	940	4649	protein_coding
ENSDARG00000115741	LO017974.1	72.8181	0.780453	1.71767	0.216856	3.59895	0.000319507	0.00423703	6	475264	504283	+	9	1	1254	5638	protein_coding
ENSDARG00000103413	zgc:109949	1413.01	0.684505	1.60715	0.190204	3.5988	0.000319688	0.00423703	3	7617353	7639107	+	5	1	1567	4984	protein_coding
ENSDARG00000099522	si:ch73-252p3.1	564.06	0.699788	1.62427	0.194587	3.59627	0.000322815	0.00427328	7	73801377	73816333	+	12	2	8078	4103	protein_coding
ENSDARG00000059368	gria4b	3844.04	0.571632	1.4862	0.159153	3.59171	0.000328516	0.00433824	21	21894067	22082510	+	19	2	3911	5022	protein_coding
ENSDARG00000060393	fibcd1	515.476	0.545409	1.45943	0.151874	3.5912	0.000329165	0.00433894	5	34066591	34185497	-	8	3	1864	4989	protein_coding
ENSDARG00000006983	celf3b	1498.73	0.618251	1.53501	0.172175	3.59084	0.000329619	0.00433968	16	1334431	1359903	+	13	2	1419	5349	protein_coding
ENSDARG00000099791	pdk3b	101.033	0.76368	1.69782	0.212853	3.58783	0.000333443	0.00438475	21	40589770	40613000	+	10	4	2131	413	protein_coding
ENSDARG00000001912	drd4-rs	393.476	0.483309	1.39795	0.134873	3.58345	0.000339087	0.00444571	4	19946294	20027571	-	8	2	6485	4023	protein_coding
ENSDARG00000079542	stard13a	896.787	0.648532	1.56757	0.18098	3.58344	0.000339097	0.00444571	10	34315719	34404768	+	15	4	6024	4465	protein_coding
ENSDARG00000015003	arhgap4b	2023.37	0.43792	1.35465	0.122389	3.57811	0.000346087	0.00453192	23	18615992	18668836	-	23	2	4083	4889	protein_coding
ENSDARG00000055552	dvl1b	715.481	0.434341	1.35129	0.121419	3.57721	0.000347276	0.00453931	11	24360744	24428319	-	15	2	2260	5159	protein_coding
ENSDARG00000044034	tmem86a	791.046	0.688477	1.61158	0.192472	3.57701	0.000347543	0.00453935	25	24250247	24262450	+	3	1	1468	453	protein_coding
ENSDARG00000025034	syngr3b	1388.07	0.472832	1.38783	0.13226	3.57502	0.000350195	0.00456381	1	8415983	8428761	-	4	2	3827	3522	protein_coding
ENSDARG00000100003	glulb	12744.3	0.413118	1.33156	0.1156	3.57369	0.000351992	0.00458177	6	23809163	23813893	+	5	4	2344	4228	protein_coding
ENSDARG00000078258	CABZ01049847.1	694.794	0.772171	1.70784	0.216147	3.57244	0.000353667	0.00460083	10	41549819	41609165	+	12	1	6452	3952	protein_coding
ENSDARG00000027963	camkva	653.85	0.528973	1.4429	0.148132	3.57095	0.00035569	0.0046189	6	42545797	42598328	+	12	2	2915	3935	protein_coding
ENSDARG00000003680	runx1t1	3921.8	0.390374	1.31073	0.109326	3.57073	0.000355983	0.00461995	19	33553586	33785914	+	13	7	6062	487	protein_coding
ENSDARG00000074903	itcha	752.84	0.472942	1.38794	0.132465	3.57032	0.000356551	0.00462194	6	57491794	57539141	-	25	2	3513	489	protein_coding
ENSDARG00000018066	ptchd1	417.995	0.619097	1.53591	0.173405	3.57025	0.000356647	0.00462194	24	25347503	25364775	-	4	2	8013	4269	protein_coding
ENSDARG00000062165	tub	2069.59	0.661165	1.58136	0.1852	3.57	0.000356982	0.00462194	7	27898091	28058520	+	14	5	10918	3966	protein_coding
ENSDARG00000079931	snx19b	1428.84	0.451782	1.36773	0.126603	3.56849	0.000359046	0.00464422	15	17441734	17489726	+	12	2	6464	4066	protein_coding
ENSDARG00000017665	snrkb	1965.85	0.636677	1.55474	0.178529	3.56624	0.000362138	0.00466655	25	13498188	13526319	+	6	1	2817	4938	protein_coding
ENSDARG00000037012	slc3a2b	7869.82	0.587764	1.50292	0.164928	3.56375	0.000365591	0.0046972	21	26720803	26725478	+	9	1	2195	4333	protein_coding
ENSDARG00000087704	gfra3	415.339	0.462678	1.3781	0.129932	3.56091	0.000369566	0.00473435	14	7452302	7521444	+	8	1	3619	47	protein_coding
ENSDARG00000059404	rab43	557.377	0.583238	1.49821	0.16385	3.55958	0.000371445	0.00475563	11	440305	450099	+	3	1	5399	3997	protein_coding
ENSDARG00000076348	mylk3	147.635	0.624349	1.54151	0.175468	3.5582	0.000373408	0.00476958	7	41821311	41858513	-	14	2	4010	4406	protein_coding
ENSDARG00000010420	ndrg1b	7950.44	1.65659	3.15271	0.465792	3.5565	0.000375826	0.00479765	16	31511739	31517227	+	14	1	1778	4454	protein_coding
ENSDARG00000087745	lrrc38b	571.407	0.561691	1.476	0.158061	3.55364	0.000379936	0.00483995	11	28476298	28514978	+	2	1	3026	4739	protein_coding
ENSDARG00000007823	atf3	621.503	1.81713	3.52379	0.5119	3.54977	0.000385562	0.00490189	20	37794633	37800737	+	4	1	2701	4006	protein_coding
ENSDARG00000070567	cadpsb	7734.76	0.433194	1.35022	0.122099	3.54789	0.000388328	0.00493131	6	41255485	41446053	+	30	2	5754	4753	protein_coding
ENSDARG00000039650	itm2cb	1781.61	0.79478	1.73481	0.224115	3.54631	0.000390666	0.00495312	2	48284464	48298985	-	6	1	1857	434	protein_coding
ENSDARG00000056121	serac1	567.215	0.446152	1.3624	0.125869	3.54456	0.000393266	0.00497955	20	26048304	26060154	-	17	1	2769	4384	protein_coding
ENSDARG00000100947	mafk	301.682	0.867281	1.82422	0.244709	3.54413	0.000393908	0.0049819	3	42964045	42981739	-	3	2	1345	4699	protein_coding
ENSDARG00000075539	snphb	1656.95	0.844394	1.79551	0.238315	3.54319	0.000395323	0.00499401	23	16620801	16642181	+	7	5	2695	5054	protein_coding
ENSDARG00000075830	syt3	1373.29	0.422622	1.34036	0.11929	3.5428	0.000395898	0.0049964	3	30515365	30625219	-	16	4	3140	5006	protein_coding
ENSDARG00000099812	si:dkey-31f5.11	1033.48	0.401862	1.32121	0.113432	3.54276	0.00039597	0.0049964	4	18985529	19028861	-	6	2	5545	4546	protein_coding
ENSDARG00000001244	srrm1	8367.51	0.361697	1.28494	0.102123	3.54176	0.00039746	0.00500942	17	25426091	25440344	+	18	8	4499	4728	protein_coding
ENSDARG00000061255	dusp3a	886.539	0.603705	1.51961	0.170465	3.54152	0.000397825	0.00501113	12	27285994	27305823	+	3	1	3720	3997	protein_coding
ENSDARG00000056490	zgc:110158	4285.76	0.461628	1.37709	0.130408	3.53987	0.00040033	0.0050384	2	41577507	41723487	-	19	5	7405	4066	protein_coding
ENSDARG00000076182	stat1b	104.009	1.32023	2.49706	0.373058	3.53894	0.000401732	0.0050516	9	41218967	41247197	+	23	5	4445	3843	protein_coding
ENSDARG00000009783	dirc2	1449.53	0.475585	1.39048	0.134408	3.53838	0.00040259	0.00505948	9	37366973	37453128	+	9	1	3063	4685	protein_coding
ENSDARG00000035907	fam49al	5125.59	0.524579	1.43851	0.148286	3.53761	0.000403773	0.00507143	19	30633453	30684874	+	13	2	4734	4043	protein_coding
ENSDARG00000103390	cacna2d2a	644.448	0.606619	1.52269	0.1715	3.53713	0.000404502	0.00507766	6	53503273	53885514	-	14	2	1668	4484	protein_coding
ENSDARG00000041417	atp6ap1a	7972.31	0.364935	1.28782	0.103235	3.53498	0.00040781	0.00511624	23	4899238	4915118	-	10	1	3578	4343	protein_coding
ENSDARG00000100486	foxo6a	189.391	0.639234	1.5575	0.18095	3.53264	0.000411426	0.00515569	16	7315144	7362806	-	2	1	2671	492	protein_coding
ENSDARG00000113411	lrrc4c	789.01	0.567443	1.4819	0.160681	3.53149	0.000413226	0.00517231	25	9678421	9805269	-	3	1	2462	4805	protein_coding
ENSDARG00000061017	spns2	1130.78	0.410166	1.32884	0.116201	3.52981	0.000415854	0.00520222	5	30802798	30924453	-	14	3	7014	3936	protein_coding
ENSDARG00000052766	EVI5L	732.121	0.500779	1.41498	0.141991	3.52683	0.000420571	0.00524321	1	45217425	45282774	+	20	3	3027	4896	protein_coding
ENSDARG00000045265	gsg1l2b	192.358	0.681988	1.60435	0.193414	3.52606	0.000421798	0.00524922	12	387850	408076	+	8	2	1367	5333	protein_coding
ENSDARG00000076127	gabrb1	325.425	0.584613	1.49964	0.165811	3.52577	0.000422255	0.00524922	13	12299997	12375593	+	9	1	6580	3939	protein_coding
ENSDARG00000007444	ift81	312.213	0.446184	1.36243	0.12671	3.52131	0.000429426	0.00532625	8	11642070	11681559	+	18	2	3840	4047	protein_coding
ENSDARG00000025428	socs3a	1524.7	0.957097	1.9414	0.27188	3.52029	0.000431069	0.00534056	3	57423137	57425961	-	2	1	1935	4413	protein_coding
ENSDARG00000069297	upf3a	2647.38	0.382169	1.3033	0.108615	3.51857	0.000433872	0.0053692	9	34902971	34915394	-	10	3	2435	4062	protein_coding
ENSDARG00000038281	natd1	1949.86	0.486065	1.40062	0.13825	3.51583	0.000438378	0.0054127	3	15817644	15824100	+	3	1	3246	411	protein_coding
ENSDARG00000002533	adora2b	183.144	0.679771	1.60189	0.193497	3.51308	0.00044294	0.00544746	5	62781626	62801879	-	2	2	1602	4956	protein_coding
ENSDARG00000002026	qkib	590.394	0.56244	1.47676	0.16018	3.5113	0.000445915	0.00547788	13	3667230	3843692	+	10	6	1681	5175	protein_coding
ENSDARG00000070620	grin2db	749.175	0.607993	1.52414	0.173186	3.51063	0.000447052	0.00548568	16	13179146	13388821	-	15	2	6134	5468	protein_coding
ENSDARG00000093182	eif2ak1	354.201	0.479565	1.39432	0.136639	3.50973	0.000448558	0.00549888	12	17591786	17602958	-	15	2	3324	4215	protein_coding
ENSDARG00000020231	mapre3a	849.223	0.516383	1.43037	0.147168	3.50881	0.000450115	0.00551397	17	36867281	36896560	-	7	1	1496	4392	protein_coding
ENSDARG00000078222	aatka	2682.42	0.519128	1.43309	0.148044	3.50658	0.00045391	0.00555423	3	51899578	51912019	-	11	1	6021	4283	protein_coding
ENSDARG00000056101	kcnd3	960.313	0.513739	1.42775	0.146537	3.50585	0.000455148	0.00556626	8	28065803	28232817	+	8	2	3361	4972	protein_coding
ENSDARG00000031751	npr1a	503.489	0.499525	1.41375	0.142545	3.50433	0.000457756	0.0055919	19	26423590	26629117	+	22	2	5171	4603	protein_coding
ENSDARG00000087426	si:ch211-151p13.8	1810.37	0.45256	1.36847	0.12915	3.50415	0.00045807	0.0055926	1	45080897	45096935	+	6	2	3883	3572	protein_coding
ENSDARG00000089225	trove2	668.655	0.377817	1.29937	0.107946	3.50004	0.000465196	0.00565005	2	11923615	11945936	+	9	2	3007	4267	protein_coding
ENSDARG00000062017	fsd1	550.221	0.455141	1.37092	0.130052	3.49967	0.000465834	0.00565005	8	18624658	18647363	+	13	1	2124	4831	protein_coding
ENSDARG00000094577	cdc42se2	791.78	0.718644	1.64564	0.205354	3.49955	0.000466051	0.00565005	10	5159475	5221537	+	6	2	1965	4611	protein_coding
ENSDARG00000055255	pitpnm3	952.328	0.484924	1.39951	0.13857	3.4995	0.000466138	0.00565005	15	26678834	26844591	-	20	2	4859	4841	protein_coding
ENSDARG00000099257	si:ch73-119p20.1	2990.28	0.424882	1.34246	0.12144	3.4987	0.000467528	0.00565956	7	13375565	13381129	-	2	1	2490	3843	protein_coding
ENSDARG00000101589	cacna1db	415.895	0.858904	1.81366	0.245499	3.4986	0.000467701	0.00565956	8	53464216	53465017	+	1	1	802	4352	protein_coding
ENSDARG00000021046	rhbdd1	184.808	0.656295	1.57603	0.187759	3.49541	0.000473336	0.0057151	15	35933094	35944902	+	8	1	1641	4314	protein_coding
ENSDARG00000052690	arrdc3a	6524.35	0.479645	1.3944	0.137266	3.49427	0.00047536	0.00573636	5	48985861	48995955	-	7	3	3806	417	protein_coding
ENSDARG00000008329	asic1a	1085.36	0.671106	1.59229	0.192136	3.49286	0.000477873	0.0057635	8	6967108	7023196	+	11	1	3385	473	protein_coding
ENSDARG00000101172	CABZ01089030.1	391.387	0.501719	1.4159	0.143793	3.48918	0.000484496	0.0058305	24	41915878	41917794	+	1	1	1917	4903	protein_coding
ENSDARG00000020102	kctd16b	189.192	0.544513	1.45853	0.156074	3.48881	0.000485174	0.00583195	21	40944530	40959709	+	2	1	1353	4848	protein_coding
ENSDARG00000055317	c1ql4b	311.184	0.452015	1.36795	0.129564	3.48873	0.000485319	0.00583195	6	39812475	39831089	+	2	1	2711	4065	protein_coding
ENSDARG00000068910	nos1	829.91	0.476837	1.39169	0.136681	3.48868	0.000485417	0.00583195	5	12100126	12272689	-	30	3	5681	4804	protein_coding
ENSDARG00000058716	cept1a	77.8211	0.79437	1.73432	0.228	3.48409	0.000493822	0.00590047	8	12951155	12969237	+	10	1	1706	4842	protein_coding
ENSDARG00000063354	abtb1	1137.02	0.532734	1.44667	0.15303	3.48124	0.000499095	0.00595957	8	7097740	7123880	+	12	4	6557	3691	protein_coding
ENSDARG00000004502	rcor3	776.582	0.562489	1.47681	0.161583	3.48112	0.000499314	0.00595957	22	38276024	38294242	+	12	1	1869	5479	protein_coding
ENSDARG00000015164	mknk2b	18768.4	0.716951	1.64371	0.206054	3.47944	0.000502466	0.00599064	8	20438884	20450375	+	13	4	3385	4479	protein_coding
ENSDARG00000058475	ern2	230.747	0.507064	1.42116	0.145799	3.47783	0.000505498	0.00601694	1	9169807	9195760	-	23	2	2961	5069	protein_coding
ENSDARG00000056601	plekha3	899.664	0.560935	1.47522	0.161395	3.47555	0.000509811	0.00606121	11	29756860	29768054	-	8	2	2404	4097	protein_coding
ENSDARG00000103915	ero1b	655.541	0.521204	1.43515	0.149977	3.47523	0.000510415	0.00606225	11	44502410	44524932	+	17	2	4924	4009	protein_coding
ENSDARG00000030761	syt16	152.601	0.597853	1.51346	0.17207	3.47448	0.000511854	0.00607357	13	37543498	37545487	-	2	1	494	5263	protein_coding
ENSDARG00000034256	cdk10	297.578	0.46837	1.38355	0.13481	3.47429	0.000512202	0.00607357	25	34956368	34973211	-	13	3	2108	4497	protein_coding
ENSDARG00000062346	cacna1ea	1759.56	0.61068	1.52698	0.175809	3.47355	0.000513626	0.00608055	8	14710542	14828450	+	48	3	7025	4959	protein_coding
ENSDARG00000060566	cluhb	679.471	0.491848	1.40624	0.14162	3.47302	0.000514647	0.00608933	21	39361040	39403012	+	19	2	4278	4923	protein_coding
ENSDARG00000019038	sgsm3	2175.16	0.691804	1.6153	0.199273	3.47163	0.00051731	0.00611422	3	33461075	33494163	-	22	2	3576	4762	protein_coding
ENSDARG00000095328	si:ch211-191i18.4	160.01	0.621718	1.53871	0.17917	3.46998	0.00052049	0.00613485	19	42235739	42238440	-	3	2	1023	3891	protein_coding
ENSDARG00000061398	epb41l4b	278.02	0.493136	1.4075	0.142178	3.46844	0.000523481	0.00615717	16	26601364	26635305	+	16	2	2076	4827	protein_coding
ENSDARG00000092295	BX537166.1	67.0798	0.893215	1.85731	0.257695	3.46617	0.000527932	0.00619951	16	26640677	26643826	+	3	1	544	4338	processed_transcript
ENSDARG00000039319	vps37b	322.918	0.487672	1.40218	0.140706	3.4659	0.000528456	0.00620233	5	27999886	28016805	-	4	1	1208	4967	protein_coding
ENSDARG00000098135	stk40	1184.28	0.595385	1.51088	0.171828	3.46501	0.000530213	0.00621961	16	36038130	36064143	-	11	2	1429	5171	protein_coding
ENSDARG00000101933	CELF6	176.52	0.775759	1.71209	0.224081	3.46196	0.000536255	0.00628711	18	660578	717350	+	11	1	1543	5645	protein_coding
ENSDARG00000058876	mmp16b	734.537	0.557769	1.47199	0.161151	3.46115	0.000537866	0.00629923	2	3630307	3678029	-	11	2	3177	481	protein_coding
ENSDARG00000010276	ptgs2b	210.259	0.743727	1.6745	0.214963	3.45979	0.000540593	0.00632778	20	34121818	34127415	-	10	1	2556	4397	protein_coding
ENSDARG00000056112	pikfyve	3219.1	0.456689	1.37239	0.132028	3.45903	0.000542126	0.00634233	9	32073606	32106034	+	42	8	8908	4593	protein_coding
ENSDARG00000074794	necab3	1454.66	0.523438	1.43738	0.151433	3.45656	0.000547127	0.00639056	6	57541776	57620500	+	13	1	1533	4534	protein_coding
ENSDARG00000089109	bcl2b	1837.44	0.493977	1.40832	0.143018	3.45395	0.000552442	0.00643646	2	13185302	13216269	-	2	1	4017	3734	protein_coding
ENSDARG00000010146	cpa2	13.5573	2.09762	4.28002	0.607318	3.45391	0.00055253	0.00643646	25	16590636	16600811	-	11	1	1341	4638	protein_coding
ENSDARG00000060741	syt17	180.508	0.752332	1.68451	0.217855	3.45336	0.00055365	0.00644607	3	31201542	31226841	-	8	3	1537	5088	protein_coding
ENSDARG00000071341	abch1	425.09	0.726285	1.65437	0.210415	3.45169	0.000557097	0.00647585	17	24537185	24564677	-	19	2	2439	4699	protein_coding
ENSDARG00000116511	npas4l	118.113	0.873808	1.83249	0.253177	3.45137	0.000557742	0.00647989	13	52006253	52017013	+	8	1	7653	4976	protein_coding
ENSDARG00000036045	penkb	241.543	0.625974	1.54325	0.181467	3.44952	0.00056158	0.00651755	7	58686860	58696086	+	3	1	1323	4271	protein_coding
ENSDARG00000100480	si:ch73-364h19.2	410.63	0.73201	1.66095	0.212261	3.44863	0.000563445	0.00653573	KN149884.1	9445	23908	-	10	1	1467	5576	protein_coding
ENSDARG00000074311	mast2	4337.22	0.617588	1.53431	0.179136	3.44759	0.000565615	0.00655393	6	33663666	33871055	-	32	4	9451	4773	protein_coding
ENSDARG00000027065	slc38a3a	6170.72	0.834145	1.7828	0.241984	3.44711	0.000566627	0.00656218	11	34824099	34914857	+	17	3	10598	3787	protein_coding
ENSDARG00000079414	sez6b	1472.94	0.701353	1.62603	0.203566	3.44533	0.000570365	0.00659149	15	24212847	24544680	+	19	4	4524	4845	protein_coding
ENSDARG00000037871	wipi2	1950.42	0.287719	1.22071	0.0835741	3.44267	0.000575992	0.00664596	3	40821657	40837218	-	12	2	1728	4844	protein_coding
ENSDARG00000061685	hcn4	239.925	0.679125	1.60117	0.197398	3.44039	0.000580886	0.00668478	18	1004814	1143998	-	9	2	3450	5571	protein_coding
ENSDARG00000098742	lrtm1	259.35	0.71272	1.63889	0.207191	3.43992	0.000581881	0.0066927	8	53639625	53649294	-	3	1	1873	4987	protein_coding
ENSDARG00000059900	tbc1d9	1970.53	0.535766	1.44971	0.155797	3.43887	0.000584153	0.0067153	1	53321878	53361108	+	21	1	4072	5162	protein_coding
ENSDARG00000062849	kcnk10a	448.821	0.605444	1.52145	0.176094	3.43819	0.00058562	0.00671824	20	10166297	10220280	+	7	1	3268	4584	protein_coding
ENSDARG00000105432	si:cabz01029535.1	425.267	0.438378	1.35508	0.127509	3.43801	0.000586009	0.00671896	7	10351038	10372503	+	2	1	2608	4896	protein_coding
ENSDARG00000062973	ttll7	1388.79	0.419479	1.33744	0.122046	3.43707	0.000588042	0.00673241	11	7981243	8126263	-	21	5	7328	4154	protein_coding
ENSDARG00000070220	pou3f2a	971.335	0.446535	1.36276	0.129919	3.43704	0.000588108	0.00673241	4	5741733	5744457	+	1	1	2725	4635	protein_coding
ENSDARG00000075532	slc4a11	521.246	0.617278	1.53398	0.179629	3.4364	0.000589492	0.00674473	13	13770980	13922696	+	20	3	2871	5225	protein_coding
ENSDARG00000061640	sipa1l2	3234.04	0.379772	1.30114	0.110535	3.43576	0.000590904	0.00675734	11	31323746	31473982	+	23	4	9875	4616	protein_coding
ENSDARG00000015876	npas1	558.8	0.521014	1.43496	0.151702	3.43445	0.000593757	0.00678286	15	8424711	8517555	-	11	2	5128	4854	protein_coding
ENSDARG00000031600	rd3	648.884	1.02977	2.0417	0.300151	3.43084	0.00060172	0.00684876	20	13969414	13997835	+	3	1	1414	476	protein_coding
ENSDARG00000077134	gpr158a	1956.31	0.603095	1.51897	0.175802	3.43054	0.000602389	0.0068528	24	6395385	6501211	-	12	3	4095	4933	protein_coding
ENSDARG00000102899	cremb	99.9715	1.3969	2.63336	0.407337	3.42936	0.000605014	0.00687193	24	31348595	31368520	+	7	4	1903	4151	protein_coding
ENSDARG00000069026	adcy1a	460.471	0.611241	1.52757	0.178339	3.42741	0.000609376	0.00691069	20	6894886	7000225	-	20	2	3822	5458	protein_coding
ENSDARG00000044556	pacs1a	749.4	0.466364	1.38162	0.136121	3.4261	0.000612324	0.00694052	21	27513859	27555345	+	24	1	3396	4909	protein_coding
ENSDARG00000040284	si:dkey-79d12.5	219.256	1.06728	2.09548	0.311652	3.42459	0.000615721	0.00696096	16	24819118	24832038	-	5	1	3551	3503	protein_coding
ENSDARG00000068179	trib2	1271.34	0.546598	1.46064	0.159639	3.42397	0.000617142	0.00697342	20	45404656	45423498	-	2	1	4991	3865	protein_coding
ENSDARG00000053026	kif19	2028.46	0.864858	1.82116	0.252642	3.42326	0.000618757	0.00698805	12	38770654	38805710	+	18	2	5711	4596	protein_coding
ENSDARG00000035819	sirt3	790.322	0.479404	1.39417	0.140106	3.42172	0.000622254	0.00701666	7	57465814	57509768	-	9	4	6641	4183	protein_coding
ENSDARG00000024619	foxo6b	809.563	0.436593	1.3534	0.1276	3.42157	0.000622597	0.0070169	19	15571290	15620967	+	2	1	3840	4766	protein_coding
ENSDARG00000101919	foxj1a	213.696	0.72509	1.653	0.211977	3.42061	0.000624797	0.00703807	3	60716904	60733722	+	3	2	4773	4245	protein_coding
ENSDARG00000079891	dnajc6	3077.37	0.51438	1.42838	0.150396	3.42017	0.00062583	0.00704588	6	31279542	31348999	-	27	9	7977	4185	protein_coding
ENSDARG00000009020	cnr1	705.157	0.70718	1.63261	0.206804	3.41957	0.000627211	0.00705434	20	902412	915234	-	3	2	2954	4898	protein_coding
ENSDARG00000037794	nptx2a	166.075	0.692222	1.61577	0.202511	3.41819	0.000630398	0.0070829	3	61566374	61593274	-	6	4	2346	5077	protein_coding
ENSDARG00000032623	rcan3	2213.7	0.516243	1.43023	0.151123	3.41605	0.000635363	0.00713135	17	26879725	26926577	-	6	2	3564	4133	protein_coding
ENSDARG00000004635	epha7	1172	0.374783	1.29664	0.109796	3.41345	0.000641465	0.00719244	20	24817118	24963092	-	18	2	7150	4407	protein_coding
ENSDARG00000024189	pnocb	276.776	0.831233	1.77921	0.243682	3.41114	0.000646924	0.00724621	20	34717403	34734022	+	3	1	1260	504	protein_coding
ENSDARG00000099445	cc2d1b	514.5	0.440901	1.35745	0.12939	3.40754	0.000655503	0.00732727	2	19236677	19274665	+	26	4	6483	4354	protein_coding
ENSDARG00000100851	gphnb	2065.01	0.296347	1.22803	0.0870006	3.40627	0.000658581	0.0073504	20	50852356	50999404	+	25	3	3544	4915	protein_coding
ENSDARG00000077686	aak1b	780.399	0.464361	1.37971	0.136368	3.40521	0.000661134	0.00736797	10	41060739	41157135	-	22	2	5136	4856	protein_coding
ENSDARG00000100981	CABZ01055306.1	183.089	0.853584	1.80698	0.250671	3.4052	0.000661168	0.00736797	2	7668573	7696503	-	16	2	3262	4347	protein_coding
ENSDARG00000041734	tbc1d32	621.581	0.432164	1.34926	0.126983	3.40333	0.000665702	0.00740797	20	40766645	40840993	+	34	2	4193	4784	protein_coding
ENSDARG00000070952	fam131ba	510.074	0.412578	1.33106	0.121277	3.40195	0.000669071	0.00744085	19	9533008	9604115	+	9	3	3154	4933	protein_coding
ENSDARG00000055502	cicb	7541.44	0.431976	1.34908	0.127028	3.40063	0.000672302	0.00747299	16	11151699	11224444	+	20	2	11698	4778	protein_coding
ENSDARG00000044532	nr4a2b	598.798	0.499925	1.41414	0.147039	3.39994	0.000674014	0.00748821	6	12462079	12466550	+	8	2	2863	4635	protein_coding
ENSDARG00000117729	CABZ01058045.1	1545.54	0.347412	1.27228	0.102292	3.39628	0.000683089	0.00757747	KZ116019.1	3917	9036	-	4	2	1945	4463	lincRNA
ENSDARG00000004282	zgc:77375	550.674	0.6348	1.55272	0.186968	3.39523	0.000685699	0.00760255	11	457423	472547	-	8	1	1552	5554	protein_coding
ENSDARG00000016977	snx27b	631.047	0.457665	1.37332	0.13483	3.39438	0.000687844	0.00762247	16	23495600	23524374	+	13	1	2140	4986	protein_coding
ENSDARG00000070874	asmt2	373.549	0.463024	1.37843	0.136486	3.39245	0.000692694	0.00766844	17	26815021	26826438	+	9	1	1685	4582	protein_coding
ENSDARG00000098288	tax1bp1a	815.82	0.375637	1.29741	0.110753	3.39166	0.000694715	0.00768691	19	19549062	19599372	-	18	3	5255	419	protein_coding
ENSDARG00000062447	hecw2a	2093.03	0.488885	1.40336	0.144158	3.39131	0.000695601	0.00769282	9	24159280	24192145	+	28	3	9885	4556	protein_coding
ENSDARG00000001929	pink1	1090.43	0.525654	1.43959	0.155047	3.39028	0.000698205	0.0077099	23	37466967	37480785	+	8	1	4010	4012	protein_coding
ENSDARG00000058561	fbxo30a	188.282	0.535377	1.44932	0.157981	3.38886	0.000701826	0.00773471	17	7620220	7628458	+	3	1	2473	4594	protein_coding
ENSDARG00000053453	mpp2a	1550.64	0.533018	1.44695	0.157355	3.38736	0.000705688	0.00776897	3	33345347	33379440	+	13	4	2521	4625	protein_coding
ENSDARG00000104549	arhgap44	937.426	0.530256	1.44419	0.156552	3.38709	0.000706384	0.00777147	12	48480632	48538302	+	19	2	2372	5637	protein_coding
ENSDARG00000036774	rgs12b	1816.05	0.338609	1.26454	0.100031	3.38505	0.000711646	0.0078188	1	41201586	41287914	-	19	5	7369	4619	protein_coding
ENSDARG00000057913	syt11a	6992.32	0.487365	1.40188	0.144011	3.38421	0.00071383	0.00783455	19	23982466	24034710	+	4	1	4441	415	protein_coding
ENSDARG00000061242	tuft1a	1281.88	0.529168	1.4431	0.156371	3.38405	0.00071425	0.00783455	16	22363700	22385705	-	12	1	3237	3639	protein_coding
ENSDARG00000075158	igdcc3	2292.03	0.510964	1.425	0.150996	3.38395	0.000714515	0.00783455	7	31494741	31618211	-	14	2	9849	4043	protein_coding
ENSDARG00000009217	tom1l2	1313.06	0.602076	1.5179	0.17793	3.38378	0.000714953	0.00783542	12	18381982	18408588	-	15	3	1904	4921	protein_coding
ENSDARG00000069169	cerk	673.555	0.598224	1.51385	0.17682	3.38324	0.000716354	0.00784685	4	27898833	27953778	+	13	1	1950	5026	protein_coding
ENSDARG00000015110	slc18a2	133.698	0.594727	1.51019	0.175872	3.38159	0.000720673	0.00788181	17	23782324	23811332	+	16	1	1762	4762	protein_coding
ENSDARG00000087205	akt3b	1360.91	0.465093	1.38041	0.137557	3.38109	0.000721981	0.0078887	1	53735195	53756851	-	15	2	2276	5048	protein_coding
ENSDARG00000038754	plk3	1672.15	0.490621	1.40505	0.145129	3.38058	0.000723342	0.00789567	2	35603637	35611789	+	13	2	3466	4345	protein_coding
ENSDARG00000071374	lrrtm2	2210.07	0.441368	1.35789	0.130587	3.37989	0.000725161	0.0079106	24	34606966	34612832	+	2	1	5226	4361	protein_coding
ENSDARG00000006356	slc18a3a	1112.21	0.337174	1.26328	0.0997674	3.3796	0.000725909	0.0079106	13	29422049	29424454	-	1	1	2406	478	protein_coding
ENSDARG00000117425	FO704721.2	109.856	0.734885	1.66427	0.217456	3.37947	0.000726252	0.0079106	11	44100339	44120354	-	7	3	2199	4534	lincRNA
ENSDARG00000020718	slc25a22a	955.116	0.662013	1.58229	0.195923	3.37895	0.000727645	0.00791889	25	4460039	4482506	-	11	2	1471	4935	protein_coding
ENSDARG00000030078	glipr1b	546.76	0.736957	1.66666	0.218158	3.3781	0.000729895	0.00793034	18	7345417	7355225	+	5	1	1787	418	protein_coding
ENSDARG00000102067	grm5b	439.189	0.64232	1.56084	0.190291	3.37546	0.000736914	0.00798793	15	43656241	43768776	-	9	1	3588	536	protein_coding
ENSDARG00000114451	mmp13a	53.9726	1.54233	2.91264	0.456972	3.3751	0.000737893	0.00799458	10	38610741	38620514	+	10	1	2556	4347	protein_coding
ENSDARG00000054946	mc5rb	22.2397	1.50253	2.8334	0.44526	3.37451	0.000739471	0.0080077	16	30582989	30584279	-	1	1	1291	464	protein_coding
ENSDARG00000045639	elavl4	14219.9	0.280791	1.21486	0.0832215	3.37402	0.0007408	0.00801812	8	16004154	16117112	+	12	6	7728	4171	protein_coding
ENSDARG00000075831	slc7a8a	6377.14	0.453185	1.36906	0.134329	3.3737	0.000741643	0.00802153	7	24208611	24236364	-	11	1	6116	3867	protein_coding
ENSDARG00000063101	man2a2	2460.07	0.377877	1.29943	0.112012	3.37354	0.000742077	0.00802153	25	8662469	8742650	+	24	2	7815	4742	protein_coding
ENSDARG00000014427	mxe	9.9121	2.17692	4.52186	0.645789	3.37094	0.000749119	0.00808412	9	32824639	32837860	-	11	1	2115	427	protein_coding
ENSDARG00000058736	gabra6b	487.625	0.509092	1.42315	0.151066	3.37	0.000751685	0.0081038	21	42156949	42202792	-	10	1	3324	4477	protein_coding
ENSDARG00000062720	pcdh1a	2595.56	0.517863	1.43183	0.153731	3.36863	0.000755438	0.00813472	10	20920364	21054059	-	5	3	7379	4525	protein_coding
ENSDARG00000061908	mfsd12a	254.669	0.551513	1.46562	0.16373	3.36843	0.000755984	0.00813472	2	23081247	23103149	+	10	3	6476	3865	protein_coding
ENSDARG00000014973	ntng1a	1081.96	0.386973	1.30765	0.114887	3.3683	0.000756327	0.00813472	24	29381946	29529252	+	12	9	2099	494	protein_coding
ENSDARG00000102572	si:ch211-260e23.9	1857.69	0.453531	1.36939	0.134648	3.36827	0.000756415	0.00813472	7	46003449	46011248	+	4	4	3062	3893	protein_coding
ENSDARG00000013892	sorl1	3762.69	0.541158	1.45514	0.160691	3.36769	0.000758013	0.00814789	15	21541010	21669618	-	48	1	8581	4926	protein_coding
ENSDARG00000045886	slc38a2	5374.01	0.441062	1.3576	0.130976	3.36751	0.000758504	0.00814916	4	1600034	1617897	+	15	3	5401	4192	protein_coding
ENSDARG00000022531	ntn1b	1074.03	0.499496	1.41372	0.148364	3.36669	0.000760751	0.00816375	3	25708549	25814097	-	7	2	5447	4333	protein_coding
ENSDARG00000103017	xkr5a	192.117	0.634635	1.55254	0.188505	3.36667	0.000760806	0.00816375	20	48100261	48105263	+	5	1	1464	5635	protein_coding
ENSDARG00000075858	fam155a	297.133	0.554754	1.46892	0.164781	3.36661	0.000760983	0.00816375	1	29281764	29391034	+	3	1	2844	448	protein_coding
ENSDARG00000100267	FO904977.1	1085.25	0.38423	1.30516	0.114142	3.36624	0.000762009	0.00817074	22	33535575	33679277	-	14	1	2070	50	protein_coding
ENSDARG00000105071	nos1apa	516.771	0.494135	1.40848	0.146994	3.3616	0.000774927	0.00829297	6	35106115	35310224	-	12	2	3626	4967	protein_coding
ENSDARG00000093823	si:ch211-102c2.8	86.2053	0.694476	1.6183	0.206687	3.36004	0.000779303	0.00832723	5	26765241	26783854	+	20	3	2776	4615	protein_coding
ENSDARG00000078891	si:dkey-3k24.5	927.098	0.486453	1.401	0.144835	3.35866	0.000783202	0.00836105	7	26366451	26389908	-	10	1	5070	4211	protein_coding
ENSDARG00000063218	ppm1la	2014.76	0.317498	1.24617	0.0945621	3.35756	0.000786323	0.00838207	2	6265768	6292510	-	4	1	2709	4636	protein_coding
ENSDARG00000114226	CABZ01102109.1	680.917	0.488996	1.40347	0.145671	3.35686	0.000788336	0.00839943	17	741424	751083	-	3	1	3160	45	protein_coding
ENSDARG00000039067	srd5a2b	71.8205	0.782759	1.72042	0.233286	3.35536	0.000792623	0.00842866	13	35484229	35497586	-	4	1	1277	4268	protein_coding
ENSDARG00000059855	wdr66	64.3121	0.717202	1.64399	0.213769	3.35504	0.000793537	0.00843017	5	41774366	41792672	+	21	3	2964	4588	protein_coding
ENSDARG00000062397	ndst1a	2009.97	0.471187	1.38625	0.140513	3.35332	0.000798469	0.00847433	14	2986680	3032016	-	15	3	8446	428	protein_coding
ENSDARG00000053262	atp1b4	3125.14	0.324869	1.25255	0.0968882	3.35303	0.000799328	0.00847932	14	33458294	33469953	+	8	1	2484	413	protein_coding
ENSDARG00000063352	inpp4aa	2551.23	0.332466	1.25916	0.0992112	3.35109	0.000804936	0.00852639	9	6997861	7068258	+	24	6	5064	4652	protein_coding
ENSDARG00000076557	bicc2	208.22	0.639094	1.55735	0.190974	3.34651	0.000818368	0.0086367	14	2941797	2979878	-	19	1	2976	5222	protein_coding
ENSDARG00000096214	si:ch211-197k17.3	837.762	0.512889	1.4269	0.153263	3.34646	0.000818514	0.0086367	1	54758575	54765262	-	3	1	1012	5711	protein_coding
ENSDARG00000099183	fkbp10a	88.6073	0.740225	1.67044	0.221293	3.345	0.000822835	0.00867614	19	18493782	18597568	+	10	1	1978	4105	protein_coding
ENSDARG00000059699	dnajc16	539.489	0.577436	1.4922	0.172633	3.34487	0.000823206	0.00867614	23	37493532	37514493	-	15	1	2349	4632	protein_coding
ENSDARG00000024759	inhbab	161.71	0.983426	1.97715	0.294042	3.34451	0.000824293	0.00867614	2	21485492	21504467	+	3	2	4118	4514	protein_coding
ENSDARG00000061832	sntg1	133.609	0.556879	1.47108	0.16664	3.34182	0.000832317	0.008746	24	35232716	35282568	-	18	3	1601	4897	protein_coding
ENSDARG00000099045	cacnb2a	1414.15	0.445341	1.36164	0.133265	3.34176	0.000832476	0.008746	7	71792290	71837265	-	16	8	4511	4684	protein_coding
ENSDARG00000069269	wdr35	997.305	0.430463	1.34767	0.128841	3.34104	0.000834667	0.0087648	13	32580382	32626247	-	28	4	4824	4625	protein_coding
ENSDARG00000079332	AL928650.1	28.2574	1.62108	3.07605	0.485327	3.34018	0.000837248	0.00878357	1	8615535	8625266	-	4	2	1813	3822	lincRNA
ENSDARG00000074526	zbtb16b	707.992	0.802119	1.74366	0.240173	3.33975	0.000838527	0.00879266	15	18253542	18361475	-	7	1	8939	399	protein_coding
ENSDARG00000035184	tmem150ab	405.814	0.649284	1.56839	0.194534	3.33764	0.000844925	0.00885125	5	55934129	55952128	+	8	2	2188	4296	protein_coding
ENSDARG00000061636	kcnj9	270.637	0.601174	1.51695	0.180182	3.33648	0.000848467	0.00887983	2	48950787	48966431	-	7	1	1282	5234	protein_coding
ENSDARG00000020609	snap25a	17247.1	0.332331	1.25905	0.0996942	3.3335	0.000857605	0.0089583	20	34913069	34956230	+	10	4	2780	4169	protein_coding
ENSDARG00000060837	trpc5b	369.441	0.511006	1.42504	0.153327	3.33279	0.000859811	0.00897706	21	34132747	34211658	+	15	3	3881	463	protein_coding
ENSDARG00000059646	nt5dc2	2973.98	0.312441	1.24181	0.0937635	3.33222	0.000861559	0.008991	8	23639124	23656730	+	14	2	3123	4467	protein_coding
ENSDARG00000031387	cers4a	518.209	0.525029	1.43896	0.157589	3.33164	0.000863345	0.00900104	22	4707663	4733106	+	11	1	1869	4564	protein_coding
ENSDARG00000070832	snrka	2437.83	0.287786	1.22077	0.0863994	3.33088	0.000865712	0.00901711	16	8047896	8132742	-	13	2	5262	4531	protein_coding
ENSDARG00000021287	zgc:91909	468.977	0.55756	1.47178	0.167427	3.33018	0.00086791	0.00903139	8	50968990	50981175	-	6	3	1260	473	protein_coding
ENSDARG00000102957	AL732567.1	25.6808	1.1432	2.2087	0.343376	3.32929	0.000870686	0.00905596	6	41086608	41091181	-	2	1	522	3697	processed_transcript
ENSDARG00000054456	clip3	4447.48	0.608069	1.52422	0.182841	3.32568	0.000882045	0.00915277	15	28989573	29006189	+	14	1	2879	4588	protein_coding
ENSDARG00000076401	cacng3b	1337.89	0.402269	1.32158	0.12097	3.32536	0.000883057	0.00915846	3	35298078	35375978	+	4	1	4350	448	protein_coding
ENSDARG00000035870	laptm4b	5331.43	0.411602	1.33016	0.123813	3.32438	0.000886161	0.00917758	19	32864577	32888758	-	7	1	3579	3705	protein_coding
ENSDARG00000059601	map1aa	10189.2	0.491376	1.40579	0.147829	3.32394	0.000887549	0.00918604	7	52830254	52876683	-	6	5	12455	3989	protein_coding
ENSDARG00000060901	trim62	197.709	0.554942	1.46911	0.166973	3.32353	0.000888852	0.00918803	11	40331791	40418975	-	6	1	1876	5176	protein_coding
ENSDARG00000062304	pdpk1a	1329.78	0.665112	1.58569	0.200194	3.32234	0.000892667	0.00921874	3	45283391	45308394	-	14	2	5149	3882	protein_coding
ENSDARG00000063075	soga1	2509.94	0.499261	1.41349	0.150293	3.32191	0.000894027	0.00922838	23	9400425	9492266	-	13	2	7200	4938	protein_coding
ENSDARG00000033516	efr3ba	1664.73	0.533416	1.44735	0.160638	3.32062	0.000898179	0.00925816	17	33232748	33289349	-	22	3	4383	4449	protein_coding
ENSDARG00000078781	si:ch211-161c3.6	512.221	0.421398	1.33922	0.126921	3.32015	0.000899688	0.00926933	6	53373498	53391727	-	6	1	5217	3705	protein_coding
ENSDARG00000104853	il1rapl1b	466.726	0.528159	1.44209	0.159101	3.31965	0.000901302	0.00927721	11	44400864	44409856	-	6	1	1407	5665	protein_coding
ENSDARG00000077986	TMEM151A	948.235	0.622176	1.5392	0.187458	3.31902	0.000903349	0.0092939	7	19882066	19900002	+	2	1	9392	4189	protein_coding
ENSDARG00000105099	golga7bb	228.999	0.995765	1.99414	0.300119	3.3179	0.000906957	0.00932061	13	40019001	40061830	+	8	2	2191	4108	protein_coding
ENSDARG00000078327	si:ch73-212j7.1	2495.33	0.608893	1.52509	0.183548	3.31735	0.000908769	0.00932061	20	3108597	3130881	+	19	2	6010	4611	protein_coding
ENSDARG00000079962	doc2d	954.972	0.468517	1.38369	0.141233	3.31734	0.000908783	0.00932061	8	13849999	13955872	+	11	3	2030	4956	protein_coding
ENSDARG00000089553	si:dkey-221l4.11	243.046	0.593514	1.50892	0.178915	3.3173	0.000908932	0.00932061	17	26981132	26985437	+	2	1	1319	5019	protein_coding
ENSDARG00000069603	taok1a	3285.68	0.422701	1.34043	0.12748	3.31583	0.000913721	0.00935653	15	25588357	25629046	-	21	3	10997	4261	protein_coding
ENSDARG00000013730	slc4a4a	4111.21	0.439878	1.35649	0.132693	3.31501	0.000916413	0.00937586	5	45746457	45877387	-	27	6	6822	4222	protein_coding
ENSDARG00000103667	gga3	585.328	0.386269	1.30701	0.116559	3.31394	0.000919912	0.0094067	6	19315715	19333947	-	17	1	2264	447	protein_coding
ENSDARG00000069501	abhd11	326.417	0.567778	1.48224	0.17146	3.31143	0.000928196	0.00948253	21	25703078	25722834	-	7	2	1310	4672	protein_coding
ENSDARG00000051879	abcc8	1827.7	0.340414	1.26612	0.102831	3.31042	0.00093156	0.009508	25	22719852	22849186	+	41	4	5947	4801	protein_coding
ENSDARG00000099719	cdkn1d	2433.62	1.04288	2.06034	0.31527	3.3079	0.000939996	0.00958068	KN149955.1	4425	12118	+	3	1	1633	3944	protein_coding
ENSDARG00000014550	rfx3	1093.68	0.392292	1.31248	0.118759	3.30328	0.000955626	0.00970376	10	600164	641609	-	17	2	2780	5727	protein_coding
ENSDARG00000105178	erc2	1318.71	0.532409	1.44634	0.161207	3.30265	0.000957769	0.009721	11	37310881	37425407	-	21	3	3620	5442	protein_coding
ENSDARG00000098809	snap91	5480.99	0.452609	1.36851	0.137055	3.3024	0.000958629	0.00972521	16	33005688	33059269	-	29	3	4417	4743	protein_coding
ENSDARG00000069074	cry1ba	18380.7	0.611498	1.52784	0.185354	3.29908	0.000970034	0.00982267	8	21225064	21252659	+	15	3	4975	4153	protein_coding
ENSDARG00000038422	entpd4	673.765	0.471711	1.38675	0.143021	3.2982	0.000973069	0.00983971	8	50150834	50180226	+	13	1	2673	5099	protein_coding
ENSDARG00000092799	camta2	174.361	0.547942	1.462	0.166148	3.29792	0.000974036	0.00984037	23	44655942	44701374	+	6	2	1037	4561	protein_coding
ENSDARG00000056483	ssbp4	3996.7	0.310061	1.23976	0.0940631	3.29631	0.000979633	0.00987531	22	20951211	21046843	-	18	2	5936	3767	protein_coding
ENSDARG00000054096	rbm41	176.191	0.488583	1.40307	0.148228	3.29616	0.000980159	0.00987531	21	37996822	38031138	-	8	2	3311	3978	protein_coding
ENSDARG00000060618	ipo13	963.308	0.561067	1.47536	0.170219	3.29615	0.000980207	0.00987531	20	48292634	48407944	-	21	1	2862	5419	protein_coding
ENSDARG00000036059	tmppe	388.787	0.395095	1.31503	0.119919	3.29467	0.000985359	0.00991001	7	29153018	29161923	+	5	1	2856	4499	protein_coding
ENSDARG00000059818	kif5ab	1386.21	0.572822	1.48743	0.173876	3.29443	0.000986224	0.00991001	6	58772209	58828398	-	26	2	3266	5113	protein_coding
ENSDARG00000060941	ANKFN1	528.141	0.701559	1.62626	0.212964	3.29426	0.000986827	0.00991001	12	32292564	32374156	+	16	3	5373	4722	protein_coding
ENSDARG00000068144	nmba	42.0057	1.05278	2.07452	0.319624	3.29381	0.000988386	0.00992111	18	26784968	26785861	-	2	1	818	3472	protein_coding
ENSDARG00000054181	valopb	72.9931	0.817283	1.76208	0.248143	3.2936	0.000989125	0.00992397	12	28995942	29012892	+	5	1	1298	473	protein_coding
ENSDARG00000089856	cita	4134.33	0.43179	1.34891	0.131107	3.29341	0.000989817	0.00992635	5	2409554	2636078	-	47	1	7035	5439	protein_coding
ENSDARG00000029075	pfkfb4b	4371.45	0.738427	1.66836	0.224266	3.29264	0.000992531	0.00993987	6	39993605	40029423	-	15	4	3066	4341	protein_coding
ENSDARG00000042742	stx6	1470	0.349994	1.27456	0.106321	3.29185	0.00099529	0.00995837	22	16482631	16494406	-	8	1	4271	3383	protein_coding
ENSDARG00000102447	gdpd4a	460.91	0.544392	1.45841	0.165423	3.29092	0.000998616	0.00998708	18	3332999	3356487	+	11	2	1944	4907	protein_coding
ENSDARG00000099746	rgs3a	2433.26	0.368328	1.29086	0.112006	3.28846	0.00100736	0.0100699	5	70155935	70183242	+	5	1	1640	4445	protein_coding
ENSDARG00000007663	amph	5505.66	0.292438	1.22471	0.0890173	3.28518	0.00101917	0.0101694	2	31891335	31937005	-	25	4	3651	4593	protein_coding
ENSDARG00000091342	adcy5	588.366	0.553327	1.46747	0.168482	3.2842	0.00102272	0.0101879	9	37872577	38021997	-	21	2	3814	5092	protein_coding
ENSDARG00000016835	tcirg1a	1517.07	0.708225	1.63379	0.215649	3.28415	0.00102289	0.0101879	1	44870880	44901163	-	22	2	3349	4646	protein_coding
ENSDARG00000028521	c1ql3b	350.213	0.463723	1.3791	0.141237	3.28329	0.00102603	0.0102145	3	31396149	31430489	+	2	2	897	6009	protein_coding
ENSDARG00000093201	si:dkey-112e17.1	214.25	0.623353	1.54045	0.189889	3.28273	0.00102807	0.0102301	5	17848665	17876709	-	2	1	949	51	protein_coding
ENSDARG00000089314	mapta	4946.02	0.49149	1.4059	0.14976	3.28186	0.00103126	0.0102478	12	4733892	4781821	-	13	3	2513	4731	protein_coding
ENSDARG00000116727	CABZ01081294.1	326.157	0.605844	1.52187	0.184701	3.28014	0.00103756	0.0103011	2	58631830	58640644	-	2	1	2154	4884	protein_coding
ENSDARG00000071059	gtpbp2b	925.081	0.430205	1.34743	0.131236	3.27811	0.00104504	0.0103644	22	28858225	28871787	-	12	1	1904	5205	protein_coding
ENSDARG00000043746	nrxn3a	5395.48	0.420892	1.33876	0.128402	3.27792	0.00104576	0.0103644	17	16906523	17447902	-	28	8	10405	4811	protein_coding
ENSDARG00000006797	nt5dc1	635.748	0.440702	1.35726	0.13445	3.2778	0.00104619	0.0103644	20	474288	530663	+	12	2	1958	5215	protein_coding
ENSDARG00000021979	mical3a	398.461	0.736024	1.66558	0.22455	3.27777	0.00104631	0.0103644	18	10884996	10921940	+	14	2	3710	4844	protein_coding
ENSDARG00000055302	grid2	1598.94	0.509169	1.42323	0.155363	3.27728	0.00104811	0.0103728	8	28900689	29587703	+	16	2	3799	5265	protein_coding
ENSDARG00000101297	tmem266	1006.09	0.335999	1.26225	0.102552	3.27639	0.00105145	0.0103917	25	32787363	32869794	-	12	1	2529	5168	protein_coding
ENSDARG00000052648	hs3st4	145.436	0.626197	1.54349	0.191138	3.27615	0.00105234	0.0103958	3	44541322	44753325	-	2	1	1269	5311	protein_coding
ENSDARG00000102773	cacna1da	3205.86	0.66101	1.58119	0.20179	3.27573	0.00105388	0.0104064	11	36793473	36963988	-	50	2	6674	5033	protein_coding
ENSDARG00000015531	slc4a8	2587.26	0.623976	1.54112	0.190499	3.27547	0.00105485	0.0104112	6	40354424	40405934	+	25	1	5289	4443	protein_coding
ENSDARG00000056572	si:dkey-261i16.5	505.116	0.450357	1.36638	0.137527	3.27468	0.00105781	0.0104263	19	28356753	28367413	-	3	2	848	5024	protein_coding
ENSDARG00000101379	mfsd1	292.687	0.531737	1.44567	0.162406	3.27412	0.00105991	0.0104404	15	1199407	1210546	+	19	1	1380	5029	protein_coding
ENSDARG00000117388	CABZ01053592.1	628.557	0.762666	1.69662	0.232952	3.27392	0.00106067	0.0104404	15	3169974	3201297	+	6	2	3490	4628	lincRNA
ENSDARG00000061794	jam3b	2160.66	0.47136	1.38642	0.14399	3.27355	0.00106204	0.0104486	21	24984970	25046991	+	9	1	4865	3655	protein_coding
ENSDARG00000062790	CU639469.1	8994.71	0.510462	1.42451	0.155958	3.27307	0.00106388	0.0104539	13	28819768	28902920	+	23	6	7511	4477	protein_coding
ENSDARG00000056206	camk2g2	7150.34	0.402323	1.32163	0.12292	3.27304	0.00106396	0.0104539	13	22119798	22243311	+	24	4	5275	4459	protein_coding
ENSDARG00000028857	sgsm1a	636.259	0.538943	1.45291	0.164819	3.26991	0.00107583	0.0105562	5	20030414	20093196	+	28	4	3579	4772	protein_coding
ENSDARG00000105184	nbeab	696.875	0.596414	1.51195	0.182428	3.26932	0.00107806	0.0105686	15	32895659	33325046	-	58	6	10796	4765	protein_coding
ENSDARG00000102210	KCNIP1	534.811	0.502485	1.41665	0.153734	3.26854	0.00108103	0.010593	KN150265.1	6124	16979	+	9	3	826	4673	protein_coding
ENSDARG00000015240	cdkl5	1888.8	0.412022	1.33055	0.126085	3.26781	0.00108384	0.0106158	11	30161168	30232133	+	20	4	4400	5109	protein_coding
ENSDARG00000025024	pnoca	225.721	0.532205	1.44614	0.162915	3.26676	0.00108786	0.0106456	17	16110285	16133249	-	3	1	1461	4298	protein_coding
ENSDARG00000039434	oprm1	177.498	0.623987	1.54113	0.191056	3.266	0.00109079	0.0106667	13	23843712	23882977	+	3	1	1378	5036	protein_coding
ENSDARG00000062477	kiaa1549la	5636.23	0.420697	1.33857	0.128813	3.26594	0.001091	0.0106667	25	15354095	15482419	+	23	1	6217	4671	protein_coding
ENSDARG00000060683	lrsam1	832.03	0.429805	1.34705	0.131707	3.26334	0.00110106	0.0107419	5	32865364	32882162	-	24	1	2166	4922	protein_coding
ENSDARG00000058392	adcy2a	718.963	0.479676	1.39443	0.14699	3.26332	0.00110114	0.0107419	16	9275689	9383629	-	25	2	3511	4577	protein_coding
ENSDARG00000063433	atp2b2	6991.49	0.376946	1.29859	0.115552	3.26214	0.00110576	0.0107677	11	1148701	1291012	-	22	1	5014	5054	protein_coding
ENSDARG00000069560	kcnh3	298.431	0.567741	1.4822	0.174157	3.25993	0.0011144	0.0108325	9	27909927	28103097	-	15	1	2743	5312	protein_coding
ENSDARG00000074320	CABZ01083937.1	444.049	0.622441	1.53948	0.191033	3.25829	0.00112088	0.0108761	5	68112194	68190264	+	13	1	1170	5291	protein_coding
ENSDARG00000087440	ponzr4	36.9234	1.68648	3.21871	0.517645	3.25799	0.00112203	0.0108825	7	22680560	22684292	+	4	1	1109	4112	protein_coding
ENSDARG00000075723	si:dkey-242e21.3	10.8543	1.57436	2.97803	0.483339	3.25725	0.00112497	0.0109013	16	40353816	40373836	-	15	1	1851	4435	protein_coding
ENSDARG00000067710	shisal1b	202.195	0.46579	1.38107	0.143072	3.25564	0.00113135	0.0109464	25	5098062	5189989	-	5	2	1884	4464	protein_coding
ENSDARG00000060944	rnf217	141.505	0.850333	1.80292	0.261188	3.25563	0.00113141	0.0109464	20	39749448	39789846	-	7	3	3392	4142	protein_coding
ENSDARG00000030614	syt1a	22774.6	0.446639	1.36286	0.137241	3.25441	0.00113627	0.0109816	4	21129752	21315399	+	11	2	5301	4367	protein_coding
ENSDARG00000117770	FQ323163.1	193.031	0.523497	1.43743	0.161055	3.25043	0.00115232	0.0111072	5	2772289	2775472	-	3	1	587	5077	lincRNA
ENSDARG00000039647	slc6a1b	14382	0.405291	1.32436	0.124739	3.24912	0.00115764	0.0111487	11	997100	1024483	-	15	2	4291	4444	protein_coding
ENSDARG00000086374	isg15	45.9467	1.9455	3.85171	0.598827	3.24885	0.00115874	0.0111541	5	20112032	20113284	+	2	1	1141	404	protein_coding
ENSDARG00000032039	mxd1	994.424	0.6536	1.57309	0.201187	3.24871	0.00115928	0.0111541	5	13706959	13766651	-	6	1	1282	4805	protein_coding
ENSDARG00000013005	opcml	461.332	0.523933	1.43787	0.161302	3.24815	0.00116158	0.0111547	10	30617826	30785501	-	7	1	2044	4589	protein_coding
ENSDARG00000018773	hivep2b	1324.48	0.570656	1.4852	0.17569	3.24809	0.00116185	0.0111547	17	6393719	6399920	-	5	1	5816	4348	protein_coding
ENSDARG00000009941	erc1a	2546.31	0.345567	1.27065	0.106405	3.24766	0.00116358	0.0111665	25	21176937	21253162	+	20	6	3874	5018	protein_coding
ENSDARG00000030097	sdcbp	872.091	0.532393	1.44633	0.163965	3.247	0.00116628	0.0111875	7	58259455	58269812	-	9	1	1269	4586	protein_coding
ENSDARG00000039181	trpm3	2000.3	0.555913	1.4701	0.171233	3.24652	0.00116823	0.0111964	5	25945246	26063332	+	27	2	5208	5108	protein_coding
ENSDARG00000015349	mfge8a	1994.21	0.37349	1.29548	0.115086	3.24532	0.00117319	0.0112291	7	48788147	48805181	-	10	1	2589	4372	protein_coding
ENSDARG00000078745	pnpla8	1317.53	0.30681	1.23697	0.0945547	3.24479	0.00117537	0.0112347	4	13625892	13643616	+	10	3	3574	444	protein_coding
ENSDARG00000008788	camk1gb	6040.07	0.528266	1.44219	0.162872	3.24344	0.00118097	0.0112694	23	39558508	39597901	+	13	1	5192	422	protein_coding
ENSDARG00000086169	sgk494b	1001.97	0.565965	1.48038	0.174521	3.24296	0.00118295	0.0112746	21	39645762	39670375	-	12	1	1618	5056	protein_coding
ENSDARG00000073810	thbs2b	518.003	0.710161	1.63599	0.219022	3.24242	0.00118519	0.0112806	12	30653047	30681927	+	21	3	4897	4533	protein_coding
ENSDARG00000027828	grin1a	17041.1	0.520522	1.43447	0.160588	3.24134	0.00118967	0.0113125	21	11468642	11502971	+	23	4	5338	4468	protein_coding
ENSDARG00000061723	tmem64	345.097	0.693351	1.61704	0.213975	3.24034	0.00119389	0.011328	19	31532043	31553518	+	3	1	3183	4068	protein_coding
ENSDARG00000004869	penka	458.138	0.571523	1.48609	0.176387	3.24017	0.00119459	0.0113297	2	11508691	11512819	-	3	1	1436	4506	protein_coding
ENSDARG00000099079	aclya	3227.49	0.237139	1.17865	0.0731921	3.23995	0.00119552	0.0113335	3	17951790	18009316	+	28	2	5219	4635	protein_coding
ENSDARG00000017188	si:ch211-223m11.2	50.5679	0.946788	1.92758	0.292285	3.23927	0.00119837	0.0113508	20	14096858	14114151	-	20	2	4287	3882	protein_coding
ENSDARG00000070448	grk4	2423.15	0.434034	1.35101	0.134011	3.2388	0.00120033	0.0113644	1	11902579	11973341	-	16	4	7765	3979	protein_coding
ENSDARG00000074865	frmpd3	2189.92	0.443921	1.3603	0.137147	3.23682	0.00120869	0.0114287	14	11762991	11967832	+	19	5	11212	4017	protein_coding
ENSDARG00000116898	rln3b	31.5149	1.13051	2.18936	0.349287	3.23662	0.00120953	0.0114316	1	54115839	54118052	+	2	1	894	4888	protein_coding
ENSDARG00000076052	sez6l2	5252.36	0.489676	1.40413	0.151423	3.23382	0.00122145	0.0115144	3	15232181	15264732	-	19	2	3262	5034	protein_coding
ENSDARG00000116404	CABZ01086574.1	99.9713	0.758213	1.69139	0.234574	3.2323	0.00122797	0.0115559	2	54919257	54946834	-	4	1	1008	5486	protein_coding
ENSDARG00000091962	RUNDC1	390.046	0.657541	1.57739	0.203469	3.23166	0.00123074	0.0115746	3	29902221	29910547	-	5	1	2717	4785	protein_coding
ENSDARG00000023940	si:ch73-362m14.4	1277.06	0.505533	1.41965	0.156435	3.23159	0.00123101	0.0115746	21	43581341	43606502	-	9	1	1905	5648	protein_coding
ENSDARG00000052787	zdhhc12b	422.451	0.466178	1.38144	0.144385	3.22871	0.00124351	0.0116804	5	31819436	31826573	+	6	2	1544	4825	protein_coding
ENSDARG00000075456	pik3ca	1065.55	0.43868	1.35536	0.135872	3.22863	0.00124386	0.0116804	11	34488869	34522249	-	22	3	5000	444	protein_coding
ENSDARG00000009390	npl	341.593	0.406561	1.32552	0.125938	3.22826	0.00124548	0.0116905	8	19489854	19500354	+	11	2	2285	3899	protein_coding
ENSDARG00000060058	cylda	1638.24	0.313276	1.24253	0.0970703	3.22731	0.00124962	0.0117193	7	37514780	37555208	-	17	3	4639	4805	protein_coding
ENSDARG00000029463	asap1a	3731.53	0.344068	1.26933	0.10668	3.22523	0.00125873	0.0117872	2	32263215	32356539	-	30	3	9140	4532	protein_coding
ENSDARG00000063133	slc4a10a	8779.16	0.53219	1.44612	0.165035	3.22471	0.00126099	0.0117967	11	10669461	10798064	-	28	5	7147	4322	protein_coding
ENSDARG00000059311	dpysl5b	7618.1	0.483662	1.39829	0.149987	3.22468	0.00126112	0.0117967	4	798696	815871	-	12	2	3615	4703	protein_coding
ENSDARG00000036619	mgat3b	1100.62	0.406386	1.32536	0.126088	3.22303	0.00126841	0.0118497	6	202367	205291	+	2	1	1770	5621	protein_coding
ENSDARG00000074768	zgc:113295	205.674	0.519409	1.43337	0.161189	3.22237	0.00127136	0.0118722	3	61540527	61543750	+	2	2	1636	4444	protein_coding
ENSDARG00000023287	hsd17b3	39.5708	1.05168	2.07294	0.326448	3.22157	0.00127491	0.011894	8	29852353	29876413	+	11	3	2439	3526	protein_coding
ENSDARG00000033029	pkd1b	329.698	0.983278	1.97695	0.305238	3.22135	0.00127588	0.011894	12	21697540	21748008	+	38	1	11674	4609	protein_coding
ENSDARG00000074581	add2	2922.94	0.406519	1.32548	0.126228	3.22052	0.00127958	0.0119184	5	13781968	13835556	-	16	3	6839	405	protein_coding
ENSDARG00000077912	bcorl1	1141.17	0.451706	1.36766	0.140299	3.21959	0.00128374	0.011952	14	41406321	41439491	+	13	3	7709	4663	protein_coding
ENSDARG00000021151	ptpreb	1378.71	0.513305	1.42732	0.159525	3.21771	0.0012922	0.0120222	17	29319587	29343657	+	21	1	3254	4244	protein_coding
ENSDARG00000062823	pi4kab	756.496	0.460905	1.3764	0.143242	3.21767	0.00129238	0.0120222	8	1741938	1838315	-	30	2	4048	50	protein_coding
ENSDARG00000023933	skila	959.201	0.549542	1.46362	0.170846	3.21659	0.00129725	0.0120488	2	37307326	37353098	-	11	4	2202	5631	protein_coding
ENSDARG00000025189	cpne8	696.433	0.709317	1.63503	0.220529	3.21643	0.00129795	0.0120488	25	35774544	35874406	+	21	2	3016	4486	protein_coding
ENSDARG00000076058	gba	511.581	0.338803	1.26471	0.10535	3.21598	0.00130002	0.0120573	16	14216581	14231312	+	9	2	4227	4244	protein_coding
ENSDARG00000063412	cers1	528.691	0.60432	1.52026	0.187919	3.21585	0.00130059	0.0120576	22	5176255	5232099	+	8	2	5942	3465	protein_coding
ENSDARG00000006025	tp53i11b	1336.54	0.432875	1.34992	0.134664	3.21448	0.0013068	0.0120997	18	27439680	27570030	+	9	5	4934	3932	protein_coding
ENSDARG00000014018	lhx1a	2181.77	0.47261	1.38762	0.147082	3.21323	0.0013125	0.0121421	15	27703409	27710575	-	5	2	2464	461	protein_coding
ENSDARG00000110528	sypa	13994.7	0.366623	1.28933	0.114117	3.2127	0.00131494	0.0121525	8	22930627	22953964	+	7	2	5219	3907	protein_coding
ENSDARG00000008249	ptchd4	441.416	0.791886	1.73134	0.246501	3.2125	0.00131585	0.0121525	20	36066408	36107422	-	3	1	4604	4652	protein_coding
ENSDARG00000098511	ntrk2b	1091.39	0.594115	1.50955	0.184961	3.21211	0.00131765	0.0121618	5	55626693	55689656	+	18	2	2616	4931	protein_coding
ENSDARG00000076834	LRRC75A	912.278	0.482719	1.39737	0.15031	3.21149	0.00132051	0.012175	15	24691088	24738121	+	4	2	7047	423	protein_coding
ENSDARG00000036999	DISP3	613.427	0.520277	1.43423	0.162023	3.21113	0.00132216	0.0121808	8	51050554	51147594	+	23	3	4430	5257	protein_coding
ENSDARG00000017168	nr2f1b	555.435	0.628519	1.54598	0.195733	3.2111	0.00132226	0.0121808	10	43797130	43808197	+	3	1	2786	4559	protein_coding
ENSDARG00000103535	FO818719.1	711.2	0.665857	1.58651	0.207435	3.20995	0.00132756	0.0122245	1	48256950	48490034	+	26	1	6993	4008	protein_coding
ENSDARG00000077782	acer2	295.806	0.730799	1.65956	0.227814	3.20788	0.00133719	0.0122931	7	71517094	71531846	-	6	1	1101	5232	protein_coding
ENSDARG00000062465	pgap1	521.567	0.562427	1.47675	0.175548	3.20383	0.00135612	0.0124508	9	24125445	24145714	+	26	2	3701	4801	protein_coding
ENSDARG00000074866	ptpn5	2659.21	0.571874	1.48645	0.178544	3.20298	0.00136012	0.012477	7	39624728	39661162	+	16	3	8327	3836	protein_coding
ENSDARG00000056387	rnf17	79.0057	0.670828	1.59199	0.209459	3.20268	0.00136156	0.0124799	9	29548195	29571228	+	37	2	5340	4532	protein_coding
ENSDARG00000074378	junba	1026.57	0.757728	1.69083	0.236612	3.20241	0.00136281	0.012486	1	51732979	51734535	-	1	2	1557	5151	protein_coding
ENSDARG00000090721	prdm2a	1924.05	0.568369	1.48285	0.177509	3.20192	0.00136516	0.012497	8	26859639	26864227	+	2	1	4243	4242	protein_coding
ENSDARG00000115505	MGAT5B	229.584	0.703072	1.62797	0.219645	3.20094	0.00136978	0.0125288	3	59117136	59167824	+	9	1	1530	5307	protein_coding
ENSDARG00000071213	rgl3a	583.738	0.561898	1.47621	0.17558	3.20023	0.00137318	0.0125493	6	8210115	8244474	-	20	3	3874	4572	protein_coding
ENSDARG00000114067	tspan17	731.284	0.69607	1.62009	0.217646	3.19817	0.00138301	0.0126286	14	49683767	49761974	+	9	1	5618	3389	protein_coding
ENSDARG00000055759	efhd2	1121	0.425313	1.34286	0.133024	3.19726	0.00138739	0.0126633	8	25818622	25846188	-	5	2	3101	3954	protein_coding
ENSDARG00000071548	josd1	916.527	0.532176	1.44611	0.166473	3.19678	0.00138971	0.0126739	12	18906407	18915531	+	5	2	4059	4026	protein_coding
ENSDARG00000062721	dennd4a	2747.01	0.586588	1.50169	0.183662	3.19385	0.00140391	0.0127715	18	19044839	19103929	-	31	4	6006	5062	protein_coding
ENSDARG00000079985	nrip2	1853.69	0.500842	1.41504	0.156852	3.19308	0.00140764	0.0127849	4	17572495	17629444	-	6	1	3685	4168	protein_coding
ENSDARG00000079847	zgc:194578	2975.59	0.403885	1.32307	0.126565	3.19112	0.0014172	0.0128549	19	10375782	10395683	-	10	2	5997	4209	protein_coding
ENSDARG00000091234	si:ch73-335l21.4	240.496	0.901043	1.86742	0.28244	3.19021	0.00142168	0.0128901	7	20239915	20241413	-	1	2	1499	4083	protein_coding
ENSDARG00000019525	tbcelb	660.814	0.543444	1.45745	0.170372	3.18975	0.00142394	0.0128999	5	63248266	63286077	-	9	2	1752	4971	protein_coding
ENSDARG00000061288	kcnc4	166.791	0.546096	1.46013	0.171339	3.18722	0.00143647	0.0129811	8	24928632	24965308	-	4	2	1812	5375	protein_coding
ENSDARG00000006094	igf2r	1458.59	0.486042	1.4006	0.152509	3.18697	0.00143773	0.0129831	20	42563618	42660656	+	48	2	7969	4846	protein_coding
ENSDARG00000026484	rab15	549.656	0.391481	1.31174	0.122839	3.18694	0.00143788	0.0129831	20	28782903	28800999	-	7	1	1958	3805	protein_coding
ENSDARG00000068731	rxfp2l	134.284	0.612841	1.52927	0.192399	3.18526	0.00144626	0.0130373	5	35875085	35953472	-	18	2	2593	4385	protein_coding
ENSDARG00000037545	mtnr1aa	160.583	0.688478	1.61158	0.216186	3.18466	0.00144925	0.0130462	1	18251335	18336878	-	3	2	2095	4272	protein_coding
ENSDARG00000087981	slc6a11b	2755.97	0.579192	1.49401	0.181877	3.18452	0.00144994	0.0130462	11	1094844	1131569	-	14	1	1982	4849	protein_coding
ENSDARG00000022424	slc26a5	915.593	0.428141	1.3455	0.1345	3.18319	0.00145661	0.0130928	4	14932537	14954327	-	19	2	3803	4294	protein_coding
ENSDARG00000038429	csrnp1b	2041.64	0.634181	1.55206	0.199242	3.18296	0.00145778	0.0130979	24	19707609	19719240	-	6	4	2040	4951	protein_coding
ENSDARG00000088072	usp43b	203.165	0.451944	1.36788	0.142008	3.18252	0.00145999	0.0131123	3	25546672	25646149	-	15	1	4404	4877	protein_coding
ENSDARG00000032761	pde4d	659.17	0.544987	1.45901	0.171512	3.17754	0.00148531	0.0132956	8	16990120	17044714	+	15	2	2112	509	protein_coding
ENSDARG00000100764	zfyve9b	490.124	0.604824	1.52079	0.19035	3.17743	0.00148588	0.0132956	11	13058613	13088179	+	15	3	3356	4732	protein_coding
ENSDARG00000092039	si:dkey-70p6.1	1011.76	0.342505	1.26796	0.1078	3.17723	0.00148691	0.0132994	8	23040727	23081667	-	7	3	2524	5404	protein_coding
ENSDARG00000102185	PCDH8	866.34	0.453372	1.36924	0.1427	3.17709	0.0014876	0.0133001	9	53707240	53719543	+	3	2	2913	5166	protein_coding
ENSDARG00000006911	wnt8b	75.3936	0.694152	1.61793	0.218619	3.17516	0.00149752	0.0133833	13	29991090	30006260	-	6	1	3669	3979	protein_coding
ENSDARG00000067815	CABZ01060891.1	600.951	0.778078	1.71484	0.245128	3.17417	0.00150266	0.0134182	2	57609291	57707039	-	5	1	2241	5868	protein_coding
ENSDARG00000052898	kcnk3b	62.0686	0.853311	1.80664	0.268857	3.17384	0.00150435	0.0134266	17	45454943	45459207	+	2	1	1593	4922	protein_coding
ENSDARG00000110727	CABZ01092907.1	350.889	0.811182	1.75465	0.255674	3.17272	0.00151016	0.0134585	12	48898806	48943467	-	14	1	1389	4802	protein_coding
ENSDARG00000098936	kif5aa	12775.9	0.308914	1.23877	0.0973922	3.17185	0.00151471	0.0134873	9	265988	296169	-	29	1	4604	51	protein_coding
ENSDARG00000094526	ksr2	1343.67	0.474548	1.38948	0.149648	3.1711	0.00151865	0.0135114	5	12272632	12525441	-	23	4	6402	4492	protein_coding
ENSDARG00000105643	adgrg1	137.333	1.03244	2.04547	0.325635	3.17053	0.00152163	0.0135323	7	28648706	28658143	-	11	1	3221	4179	protein_coding
ENSDARG00000061416	c2cd4a	272.933	0.514115	1.42812	0.162174	3.17014	0.00152367	0.0135449	25	32886143	32888115	-	2	1	1679	4717	protein_coding
ENSDARG00000061466	cpne5a	510.188	0.621435	1.5384	0.196035	3.17001	0.00152432	0.0135452	8	23916647	24076844	+	20	1	1692	4894	protein_coding
ENSDARG00000031796	ache	6006.21	0.349741	1.27433	0.110403	3.16786	0.00153567	0.013629	7	26077153	26087807	-	5	1	4795	4215	protein_coding
ENSDARG00000079056	si:ch211-194c3.5	10425.2	0.607723	1.52385	0.191847	3.16775	0.00153625	0.013629	13	13693722	13737694	+	37	1	3826	4676	protein_coding
ENSDARG00000010816	slc7a14a	2157.7	0.45699	1.37267	0.14432	3.1665	0.00154283	0.0136685	2	25860344	25990784	+	11	4	5803	4689	protein_coding
ENSDARG00000087601	gpr153	832.127	0.501442	1.41563	0.158362	3.16644	0.00154319	0.0136685	8	46656170	46700278	-	6	1	1866	523	protein_coding
ENSDARG00000070187	dyrk1b	3178.72	0.362988	1.28609	0.114688	3.16499	0.00155086	0.0137197	16	42071696	42152145	-	11	3	4403	5224	protein_coding
ENSDARG00000115359	CABZ01077555.1	13.5017	1.38021	2.60307	0.436292	3.16351	0.00155877	0.0137729	20	54323218	54329700	+	3	1	381	5722	protein_coding
ENSDARG00000042690	s1pr1	3105.09	0.300709	1.23175	0.0950658	3.16316	0.00156065	0.013784	22	16038495	16042243	-	2	1	2352	4549	protein_coding
ENSDARG00000104574	pcsk6	406.123	0.50134	1.41553	0.158537	3.16228	0.00156539	0.0138146	7	9189547	9273323	+	12	1	1590	5516	protein_coding
ENSDARG00000028067	bnip3lb	2179.94	0.417024	1.33517	0.131899	3.16169	0.00156859	0.0138317	10	18911152	18935945	+	6	2	2641	4093	protein_coding
ENSDARG00000062562	egln2	130.377	0.688215	1.61129	0.217692	3.16141	0.00157008	0.0138337	15	8335600	8382997	+	6	2	3457	4336	protein_coding
ENSDARG00000078560	slc9a5	205.281	0.538349	1.45231	0.170408	3.15918	0.00158216	0.0139121	7	34620418	34653251	+	16	1	4528	4598	protein_coding
ENSDARG00000005853	slc25a6	785.825	0.487719	1.40223	0.154418	3.15843	0.00158621	0.013942	9	34866576	34871900	-	4	1	1238	4451	protein_coding
ENSDARG00000060148	sh3pxd2aa	1026.87	0.525294	1.43923	0.166323	3.15828	0.00158706	0.0139439	1	47585700	47686888	+	13	2	6887	4218	protein_coding
ENSDARG00000062310	wdr26a	1025.91	0.491196	1.40561	0.155539	3.15802	0.00158843	0.0139447	16	2482498	2504005	-	12	1	1432	5601	protein_coding
ENSDARG00000076805	leng8	12998.6	0.62147	1.53844	0.196972	3.15512	0.00160435	0.0140562	16	12256527	12266153	-	15	1	6406	4315	protein_coding
ENSDARG00000005775	scn8aa	8464.96	0.555989	1.47018	0.176288	3.15387	0.00161121	0.0141016	23	27251626	27345425	-	27	2	6816	471	protein_coding
ENSDARG00000052419	ankrd12	6871.25	0.440871	1.35742	0.139799	3.15361	0.00161267	0.0141016	2	54696042	54786748	+	13	3	6536	4662	protein_coding
ENSDARG00000005356	tyro3	377.184	0.703855	1.62885	0.2232	3.15347	0.0016134	0.0141016	17	10501647	10553538	+	19	1	3493	4772	protein_coding
ENSDARG00000076128	prkar1aa	4547.23	0.40302	1.32227	0.127854	3.15218	0.00162055	0.0141471	3	36262593	36272670	-	11	1	3964	3963	protein_coding
ENSDARG00000024101	adra1d	247.264	0.469642	1.38477	0.149066	3.15057	0.0016295	0.0142053	1	41957210	41982582	-	2	1	5643	3796	protein_coding
ENSDARG00000096307	CACNA1I (1 of many)	237.563	0.496883	1.41116	0.157715	3.15052	0.00162982	0.0142053	6	515181	543693	+	18	2	3039	5505	protein_coding
ENSDARG00000032344	pde4a	1834.46	0.464587	1.37992	0.147485	3.15007	0.00163233	0.0142215	3	46628885	46754730	+	16	2	7511	431	protein_coding
ENSDARG00000009026	ank2a	4021.17	0.41579	1.33403	0.132021	3.14943	0.0016359	0.0142413	1	14073891	14158563	+	52	1	14544	4433	protein_coding
ENSDARG00000069765	syngap1b	4663.91	0.558264	1.4725	0.177338	3.14802	0.00164381	0.0142844	16	45456066	45691220	+	23	2	10829	4754	protein_coding
ENSDARG00000037020	kif1b	13906.5	0.410207	1.32888	0.130309	3.14796	0.00164413	0.0142844	23	29396182	29505645	-	49	4	10224	4715	protein_coding
ENSDARG00000009281	dnm1b	2804.97	0.449359	1.36543	0.142787	3.14706	0.00164924	0.0143231	5	63668735	63737734	+	25	3	3068	5007	protein_coding
ENSDARG00000009901	slc38a5a	1336.39	0.616867	1.53354	0.196027	3.14685	0.00165038	0.0143273	8	25615781	25625800	+	16	2	3840	351	protein_coding
ENSDARG00000102761	zbtb42	83.4702	0.724926	1.65282	0.230393	3.14647	0.00165253	0.0143353	17	1393122	1407725	-	3	2	1433	5534	protein_coding
ENSDARG00000076055	rpgrip1	955.916	0.638734	1.55696	0.203001	3.14646	0.00165261	0.0143353	24	7748751	7777389	-	27	3	4881	4632	protein_coding
ENSDARG00000115603	cacna1db	292.815	0.863854	1.81989	0.27458	3.14609	0.00165471	0.0143478	8	53452681	53456702	+	6	1	624	4968	protein_coding
ENSDARG00000075189	cntnap5b	2328.33	0.423099	1.3408	0.13451	3.14549	0.00165807	0.0143712	22	13458735	13544244	-	21	2	7892	4535	protein_coding
ENSDARG00000075735	cxxc5b	872.903	0.409781	1.32848	0.130309	3.14469	0.00166261	0.0143935	14	7932973	7967428	+	3	3	3824	4283	protein_coding
ENSDARG00000004243	asic4b	219.251	0.63582	1.55382	0.20221	3.14436	0.00166452	0.0144043	6	13606410	13688991	+	10	1	2316	487	protein_coding
ENSDARG00000032820	rxfp2a	144.796	0.581534	1.49644	0.185076	3.14215	0.00167715	0.0144906	10	33744098	33867426	+	19	2	2988	4535	protein_coding
ENSDARG00000105744	ptprr	1257.8	0.336187	1.26242	0.107008	3.1417	0.00167967	0.014501	4	74226447	74271898	+	11	4	6632	4083	protein_coding
ENSDARG00000117719	CABZ01075114.1	340.722	0.808486	1.75137	0.257422	3.1407	0.00168545	0.0145343	12	49033723	49038796	+	3	2	3368	3474	lincRNA
ENSDARG00000075435	akap11	4279.86	0.55335	1.46749	0.176188	3.14069	0.00168553	0.0145343	9	17971935	18006632	+	10	5	14219	3931	protein_coding
ENSDARG00000028000	pfkpa	5299.71	0.356393	1.28022	0.113481	3.14055	0.00168629	0.0145351	24	3963684	4004537	+	24	5	4477	4548	protein_coding
ENSDARG00000039435	rgs17	465.41	0.446783	1.363	0.142339	3.13886	0.00169606	0.0145848	13	23728176	23756700	-	6	1	1185	4827	protein_coding
ENSDARG00000008662	fign	356.093	0.523153	1.43709	0.166735	3.13763	0.00170322	0.0146291	9	50599362	50755669	+	3	3	6511	4202	protein_coding
ENSDARG00000041665	mkrn1	2840.28	0.268904	1.20489	0.0857325	3.13654	0.00170952	0.0146774	4	12292274	12307834	+	7	7	3473	4469	protein_coding
ENSDARG00000078204	BX072576.1	67.004	0.763255	1.69732	0.243395	3.13587	0.00171344	0.0147053	16	40463365	40464426	+	1	1	1062	4727	protein_coding
ENSDARG00000021688	mxa	13.0232	2.23158	4.69648	0.712245	3.13316	0.00172934	0.0148185	1	7562316	7570181	-	12	1	2646	4101	protein_coding
ENSDARG00000063594	hipk1a	527.356	0.531772	1.4457	0.169743	3.1328	0.00173149	0.0148311	23	36816486	36857966	-	16	4	3374	556	protein_coding
ENSDARG00000052468	GSK3B (1 of many)	307.466	0.454547	1.37035	0.145139	3.13181	0.00173732	0.0148519	1	49370549	49409549	-	12	2	1405	5153	protein_coding
ENSDARG00000096687	rgs7b	573.319	0.473353	1.38833	0.151157	3.13153	0.00173898	0.0148603	12	47573586	47601845	-	14	3	1245	5124	protein_coding
ENSDARG00000078504	si:ch73-60h1.1	888.675	0.480447	1.39518	0.153445	3.13107	0.00174173	0.0148779	11	14676236	14751380	+	11	1	2361	4257	protein_coding
ENSDARG00000044053	vsnl1b	7930.09	0.394716	1.31468	0.126101	3.13016	0.0017471	0.014918	17	6715575	6759149	-	6	4	2398	4595	protein_coding
ENSDARG00000105230	fgf4	50.1501	1.02566	2.03588	0.327793	3.12897	0.0017542	0.0149463	7	54617060	54624876	+	3	1	3170	4104	protein_coding
ENSDARG00000078311	dcaf6	1176.89	0.342834	1.26825	0.109576	3.12874	0.00175559	0.0149463	9	34166064	34219365	-	21	2	3599	5126	protein_coding
ENSDARG00000067630	zgc:154075	456.157	0.458146	1.37378	0.146438	3.1286	0.00175642	0.0149463	23	20803270	20814484	+	14	1	1821	4179	protein_coding
ENSDARG00000078034	ANKRD9 (1 of many)	527.149	0.30756	1.23761	0.0983067	3.12857	0.00175657	0.0149463	20	88168	90255	+	1	1	2088	5465	protein_coding
ENSDARG00000076027	kif5c	1242.57	0.410182	1.32885	0.131118	3.12833	0.00175803	0.0149528	9	23185615	23217196	-	25	1	3304	4837	protein_coding
ENSDARG00000020749	caprin2	65.7949	0.796642	1.73705	0.254685	3.12795	0.00176032	0.0149607	4	16615026	16628802	-	21	2	3626	4923	protein_coding
ENSDARG00000010603	kctd9b	440.861	0.491037	1.40545	0.156999	3.12764	0.00176214	0.0149703	10	42542517	42555822	+	12	1	1621	4559	protein_coding
ENSDARG00000102023	phf13	634.195	0.517324	1.4313	0.165442	3.12693	0.00176645	0.0149894	11	41089574	41105632	+	5	2	2182	407	protein_coding
ENSDARG00000043220	kcnh5a	163.822	0.67329	1.59471	0.215341	3.12662	0.0017683	0.0149935	20	19964854	20182871	-	12	2	3452	5055	protein_coding
ENSDARG00000117678	BX322555.5	221.24	0.564762	1.47914	0.180669	3.12594	0.00177235	0.015022	15	29886423	30117669	-	4	1	1430	493	lincRNA
ENSDARG00000086327	srrm4	2319.78	0.597552	1.51315	0.191223	3.12489	0.00177871	0.0150642	5	15667874	15817204	+	14	2	12640	4066	protein_coding
ENSDARG00000103743	si:dkeyp-72e1.9	1499.32	0.70345	1.62839	0.22517	3.12409	0.00178358	0.0150991	3	36515376	36586979	+	22	2	6307	421	protein_coding
ENSDARG00000052604	cpeb2	797.882	0.666648	1.58738	0.213418	3.12367	0.00178608	0.015109	23	2136344	2161478	+	9	2	1353	5654	protein_coding
ENSDARG00000058801	rev3l	3575.03	0.362518	1.28567	0.116061	3.12351	0.00178711	0.0151119	20	3346242	3403033	-	32	2	10451	4379	protein_coding
ENSDARG00000060639	apba2b	5295.74	0.340146	1.26588	0.108903	3.12337	0.0017879	0.0151127	7	30787903	30915965	+	15	6	4425	4714	protein_coding
ENSDARG00000055292	atg9b	2081.48	0.565804	1.48021	0.181162	3.12319	0.00178902	0.0151164	24	33802528	33839355	+	15	3	7882	3951	protein_coding
ENSDARG00000071347	aftphb	417.496	0.714567	1.64099	0.228827	3.12274	0.00179174	0.0151276	17	24569988	24587686	-	10	3	3166	4416	protein_coding
ENSDARG00000043624	pqlc2	396.009	0.444693	1.36102	0.142415	3.12252	0.0017931	0.015132	8	10937523	10949847	-	9	2	1825	4099	protein_coding
ENSDARG00000101178	sh3rf2	440.655	0.392564	1.31272	0.12575	3.12177	0.00179767	0.0151497	14	23874062	23970173	+	10	3	6665	4035	protein_coding
ENSDARG00000095125	ftr97	208.802	0.523743	1.43768	0.167793	3.12136	0.00180021	0.0151523	20	26892761	26895591	+	3	1	1683	4551	protein_coding
ENSDARG00000052948	zgc:195023	263.152	0.594055	1.50948	0.19037	3.12052	0.00180531	0.0151777	8	48603398	48604351	+	2	1	886	4526	protein_coding
ENSDARG00000032865	pacsin1a	7179	0.384884	1.30576	0.1234	3.11901	0.0018146	0.0152332	23	3653386	3703569	-	11	6	4210	4425	protein_coding
ENSDARG00000006299	arhgef7a	2505.15	0.372534	1.29462	0.119504	3.11733	0.00182497	0.0153076	9	21535885	21570566	+	22	4	8448	4167	protein_coding
ENSDARG00000103940	frrs1l	304.365	0.558682	1.47292	0.179282	3.11622	0.00183188	0.0153597	16	27166157	27174373	-	6	1	900	5267	protein_coding
ENSDARG00000088567	vps72b	311.834	0.428253	1.3456	0.137456	3.11557	0.00183589	0.0153832	16	29630965	29647738	+	8	5	1304	4939	protein_coding
ENSDARG00000101090	pappaa	208.89	0.484978	1.39956	0.155676	3.11531	0.00183754	0.0153894	5	70345518	70519104	+	25	1	5582	5251	protein_coding
ENSDARG00000059424	rnf215	221.241	0.622043	1.53905	0.199709	3.11474	0.00184104	0.0154105	5	18040054	18046053	-	9	2	1614	4312	protein_coding
ENSDARG00000069134	vwc2l	103.578	0.702363	1.62717	0.225517	3.11445	0.00184289	0.0154105	9	40546677	40617382	+	4	1	896	5435	protein_coding
ENSDARG00000075126	TMEM8B	543.399	0.381771	1.30294	0.122593	3.11414	0.00184479	0.0154206	5	43965078	44265523	+	13	5	6025	4239	protein_coding
ENSDARG00000005453	foxp2	2515.19	0.493213	1.40758	0.158428	3.11318	0.00185084	0.0154652	4	6423041	6623645	-	24	6	3951	5151	protein_coding
ENSDARG00000035990	cited4a	3065.11	0.474455	1.38939	0.152438	3.11244	0.00185551	0.0154901	19	15851226	15855427	-	2	1	2445	4434	protein_coding
ENSDARG00000101778	ca5a	2363.44	0.458686	1.37429	0.147438	3.11104	0.00186433	0.0155482	25	12798270	12809361	-	9	4	2021	429	protein_coding
ENSDARG00000008407	tspan7b	6438.18	0.391716	1.31195	0.125924	3.11073	0.00186623	0.0155581	22	11440705	11493236	-	8	1	2891	3954	protein_coding
ENSDARG00000078736	doc2a	483.202	0.451367	1.36734	0.145142	3.10984	0.00187191	0.0155935	3	15550522	15608166	+	10	2	1424	5091	protein_coding
ENSDARG00000090232	clpb	1449.76	0.47394	1.3889	0.152413	3.10957	0.00187357	0.0156014	15	47418565	47421836	+	2	1	3033	4217	protein_coding
ENSDARG00000054304	homeza	401.392	0.55385	1.468	0.17829	3.10645	0.00189346	0.015749	2	38271392	38275658	+	2	1	2117	4738	protein_coding
ENSDARG00000104555	sh2d3cb	476.23	0.587876	1.50303	0.189317	3.10525	0.00190117	0.0158011	5	65124168	65159258	-	13	3	2896	4313	protein_coding
ENSDARG00000063068	syne1b	7843.81	0.428119	1.34548	0.137895	3.10467	0.00190489	0.015826	17	7844927	8173380	-	143	3	27036	5119	protein_coding
ENSDARG00000093411	gad1a	364.065	0.58563	1.50069	0.188682	3.1038	0.00191051	0.0158607	9	3621968	3653271	-	16	2	1806	5105	protein_coding
ENSDARG00000002333	fam102bb	1185.96	0.478823	1.39361	0.154345	3.1023	0.00192026	0.0159114	20	33752967	33790003	-	11	1	1473	5064	protein_coding
ENSDARG00000079198	usp13	1203.09	0.425729	1.34325	0.137238	3.10211	0.00192147	0.0159153	6	29410986	29469208	+	21	1	5644	4144	protein_coding
ENSDARG00000116796	CABZ01065417.1	105.561	0.568995	1.48349	0.183589	3.09928	0.00193992	0.0160377	8	1697194	1698155	-	3	1	288	5417	protein_coding
ENSDARG00000023040	zbtb1	341.951	0.456873	1.37256	0.14744	3.09871	0.00194367	0.0160627	20	27712714	27720098	+	3	2	4742	4142	protein_coding
ENSDARG00000043835	rab3ab	1516.09	0.439878	1.35649	0.141989	3.09798	0.00194842	0.0160837	11	6819050	6850593	+	5	1	814	50	protein_coding
ENSDARG00000008153	serinc5	1660.45	0.371034	1.29328	0.119775	3.09775	0.00194994	0.0160849	5	51947150	51998708	-	12	1	4891	394	protein_coding
ENSDARG00000012368	ttc21b	960.981	0.289788	1.22246	0.0935575	3.09743	0.00195204	0.0160953	9	49808483	49860756	-	29	2	4300	4902	protein_coding
ENSDARG00000103800	prkar1b	1973.36	0.472529	1.38754	0.152674	3.09502	0.00196801	0.016194	3	13004657	13147310	-	11	3	1993	4797	protein_coding
ENSDARG00000036105	si:dkeyp-92c9.2	212.092	0.877806	1.83758	0.283624	3.09496	0.00196839	0.016194	19	24596324	24597277	+	1	1	954	5367	protein_coding
ENSDARG00000088475	pcdh1gb9	215.237	0.551186	1.46529	0.178099	3.09482	0.00196931	0.0161949	10	21718468	21818583	+	4	1	2814	4506	protein_coding
ENSDARG00000101507	ATG2A	2597.86	0.49243	1.40681	0.159168	3.09377	0.00197628	0.0162339	14	8819064	8890437	-	42	1	6069	5316	protein_coding
ENSDARG00000010407	ppp4r4	787.548	0.56492	1.47931	0.18264	3.09308	0.00198089	0.0162534	20	27298783	27372450	+	26	2	3698	4602	protein_coding
ENSDARG00000062280	hace1	693.913	0.498496	1.41274	0.161172	3.09295	0.00198178	0.0162541	16	2351520	2390931	-	24	1	6912	3685	protein_coding
ENSDARG00000077022	fam131a	366.004	0.595322	1.51081	0.192493	3.09269	0.00198353	0.0162541	2	16846772	16867937	+	5	2	1865	4772	protein_coding
ENSDARG00000003210	ANO2 (1 of many)	1155.03	0.577122	1.49187	0.186613	3.09262	0.00198401	0.0162541	18	7283283	7304547	+	13	2	1649	4742	protein_coding
ENSDARG00000058984	rad23ab	735.993	0.475607	1.3905	0.153863	3.0911	0.00199415	0.0163132	22	4745105	4760187	-	10	1	4049	4132	protein_coding
ENSDARG00000033956	oxtr	75.6483	0.732193	1.66116	0.236964	3.08989	0.00200229	0.0163737	6	41956355	41974205	+	3	2	1886	456	protein_coding
ENSDARG00000104930	si:dkey-225f23.5	615.555	0.464822	1.38015	0.150441	3.08973	0.00200341	0.0163758	2	19100422	19109304	-	2	1	5058	3798	protein_coding
ENSDARG00000062024	kif1ab	8420.92	0.518582	1.43255	0.16785	3.08956	0.00200454	0.0163758	2	22694382	22758590	+	46	2	5584	502	protein_coding
ENSDARG00000055291	rab18a	926.337	0.424692	1.34229	0.137479	3.08915	0.00200731	0.0163835	12	22921477	22933524	+	7	2	2350	3851	protein_coding
ENSDARG00000093120	si:dkey-117m1.4	887.493	0.513587	1.4276	0.166294	3.08843	0.00201218	0.0164115	1	40057412	40086978	-	9	1	2953	5367	protein_coding
ENSDARG00000042221	mthfd1l	53.8612	0.986794	1.98178	0.319537	3.0882	0.00201373	0.0164181	20	26478197	26532167	-	28	6	6304	4273	protein_coding
ENSDARG00000069160	fam19a5a	661.932	0.373735	1.2957	0.121074	3.08684	0.00202299	0.0164799	4	27251865	27398414	-	6	5	2403	4274	protein_coding
ENSDARG00000074564	fam57bb	753.589	0.516917	1.43089	0.167502	3.08603	0.00202849	0.0165066	12	3740605	3756405	-	7	2	1374	5197	protein_coding
ENSDARG00000056001	fryb	9667.91	0.489662	1.40412	0.158672	3.08599	0.00202875	0.0165066	10	33895315	33999781	+	62	4	12160	4859	protein_coding
ENSDARG00000103518	abhd8a	339.629	0.66209	1.58237	0.21461	3.08509	0.0020349	0.0165351	2	54015958	54039293	-	4	1	1352	5281	protein_coding
ENSDARG00000027249	btg1	14877.3	0.473763	1.38873	0.153595	3.0845	0.00203894	0.0165565	4	16536173	16545085	-	2	1	3627	4502	protein_coding
ENSDARG00000087867	CABZ01043955.1	322.561	0.550615	1.46471	0.178511	3.08448	0.00203905	0.0165565	4	75200467	75270523	+	7	1	1689	4523	protein_coding
ENSDARG00000109769	LO017835.1	542.149	0.650882	1.57013	0.211151	3.08255	0.00205237	0.0166461	23	2542158	2547762	+	3	1	522	6398	protein_coding
ENSDARG00000004184	nf1b	1185.24	0.382472	1.30357	0.124084	3.08236	0.0020537	0.0166502	10	37268854	37394957	+	57	1	8675	4994	protein_coding
ENSDARG00000104810	akt3a	618.498	0.609304	1.52552	0.197681	3.08225	0.0020544	0.0166502	13	11175208	11378355	-	15	4	4574	448	protein_coding
ENSDARG00000033635	NPFFR2	188.019	0.529957	1.44389	0.171982	3.08148	0.00205978	0.0166802	5	45613024	45651548	-	5	2	2066	438	protein_coding
ENSDARG00000113737	GABRA2	447.284	0.503781	1.41792	0.163528	3.08071	0.0020651	0.0166947	14	4478416	4556911	-	5	2	2138	4275	protein_coding
ENSDARG00000000503	stx1b	20857.8	0.347832	1.27265	0.112907	3.08069	0.00206524	0.0166947	19	5158306	5254699	-	10	2	6827	4125	protein_coding
ENSDARG00000076546	trhra	101.396	0.775615	1.71192	0.251817	3.08007	0.0020695	0.0167112	16	38818864	38826777	+	4	4	1452	50	protein_coding
ENSDARG00000067507	kctd8	1433.8	0.423599	1.34127	0.137542	3.07979	0.00207148	0.0167203	14	5936996	6004780	+	2	2	10205	3996	protein_coding
ENSDARG00000058848	mcoln1b	601.531	0.572422	1.48702	0.185919	3.07888	0.00207781	0.0167653	3	5991765	6035766	-	13	1	2016	5055	protein_coding
ENSDARG00000098856	RYR2	5982.97	0.277396	1.21201	0.0901236	3.07795	0.00208427	0.0167925	12	47162456	47456979	+	92	5	16643	5007	protein_coding
ENSDARG00000113525	fgf12b	439.247	0.416261	1.33446	0.135284	3.07693	0.00209143	0.0168352	15	45414883	45510977	-	5	1	1520	4342	protein_coding
ENSDARG00000101776	syt12	1345.54	0.375119	1.29695	0.121919	3.07679	0.00209243	0.0168352	25	7461624	7489371	+	8	1	3461	4305	protein_coding
ENSDARG00000015905	lztr1	1293.25	0.261274	1.19854	0.0849216	3.07665	0.00209342	0.0168352	5	12724046	12743212	-	21	3	3558	4427	protein_coding
ENSDARG00000039225	vps13a	4213.42	0.304806	1.23525	0.0991161	3.07524	0.00210333	0.0169025	8	51992344	52091696	-	71	1	10224	5165	protein_coding
ENSDARG00000030106	stmn4	5119.27	0.302261	1.23308	0.0982988	3.07492	0.00210559	0.0169046	20	34773646	34868814	-	9	3	2456	4251	protein_coding
ENSDARG00000059202	tspan2b	445.31	0.705462	1.63067	0.229428	3.07487	0.00210592	0.0169046	23	423351	452365	-	8	2	1708	4473	protein_coding
ENSDARG00000057918	tsc1b	1838.42	0.357434	1.28115	0.116258	3.0745	0.00210858	0.0169198	21	17301790	17339832	+	22	1	5515	4881	protein_coding
ENSDARG00000071091	chrm3a	180.91	0.616875	1.53355	0.200658	3.07426	0.00211025	0.0169269	17	19831676	19963718	-	3	1	3277	444	protein_coding
ENSDARG00000062744	scn1lab	3541.13	0.581009	1.4959	0.189062	3.07311	0.00211838	0.0169785	6	10248332	10320676	-	27	2	6477	4961	protein_coding
ENSDARG00000005651	hrasb	1379.77	0.279686	1.21393	0.0910343	3.07231	0.00212407	0.0170128	7	49638413	49654492	-	7	4	3051	3995	protein_coding
ENSDARG00000091602	si:dkey-163f14.6	595.683	0.547304	1.46135	0.178153	3.07211	0.00212554	0.0170174	11	30282141	30294085	+	9	1	3348	4077	protein_coding
ENSDARG00000040705	glsb	1385.74	0.510657	1.4247	0.166413	3.06862	0.0021505	0.0171867	9	41273231	41351426	-	19	5	5796	3956	protein_coding
ENSDARG00000070012	sesn2	180.451	1.22251	2.33353	0.398609	3.06695	0.00216256	0.0172641	19	43341115	43357457	+	11	3	2194	4772	protein_coding
ENSDARG00000038981	zgc:153615	1911.65	0.393211	1.31331	0.12822	3.0667	0.00216435	0.0172721	2	9629558	9646857	-	8	1	1816	4279	protein_coding
ENSDARG00000100072	mgrn1a	1617.07	0.364521	1.28745	0.118913	3.06544	0.00217352	0.0173263	12	20122256	20149558	+	17	4	4944	4041	protein_coding
ENSDARG00000092456	BX284635.1	263.809	0.609481	1.52571	0.198877	3.06461	0.00217951	0.0173677	13	37528497	37535374	-	5	2	1069	5229	processed_transcript
ENSDARG00000097962	BX571762.2	633.914	0.676927	1.59873	0.220902	3.06438	0.0021812	0.0173748	15	16914731	16920987	+	3	1	885	4282	lincRNA
ENSDARG00000076318	atp6v1ab	3098.28	0.250281	1.18944	0.081717	3.06278	0.0021929	0.0174426	24	21154120	21172122	-	15	1	2555	4654	protein_coding
ENSDARG00000074465	vps13c	3295.98	0.405231	1.3243	0.132315	3.06263	0.00219399	0.0174449	7	29628398	29723761	-	84	3	14988	4558	protein_coding
ENSDARG00000117605	CR339059.3	37.6766	0.845968	1.79747	0.276385	3.06083	0.00220728	0.0175442	3	9744455	9752851	-	3	1	1318	5068	lincRNA
ENSDARG00000076001	pip5k1ca	760.087	0.416756	1.33492	0.136211	3.05964	0.00221604	0.0176048	22	17543607	17586112	-	18	6	3081	4979	protein_coding
ENSDARG00000014527	pdk3a	598.446	0.566649	1.48108	0.185334	3.05745	0.0022323	0.0176841	24	24944352	24959686	-	11	2	1607	4823	protein_coding
ENSDARG00000040700	nab1b	208.341	0.727899	1.65622	0.238081	3.05736	0.00223298	0.0176841	9	41367848	41401564	-	7	1	1503	5509	protein_coding
ENSDARG00000059789	parp8	1140.96	0.474209	1.38916	0.15512	3.05705	0.00223525	0.0176956	5	40844968	40910880	-	26	2	4122	4522	protein_coding
ENSDARG00000077428	camta1a	4038.03	0.368576	1.29108	0.120589	3.05646	0.00223968	0.017705	23	30061364	30431333	-	20	2	9552	4778	protein_coding
ENSDARG00000068296	CR938716.1	1126.29	0.395245	1.31517	0.129322	3.05628	0.00224101	0.0177092	7	52290812	52334840	-	12	2	8505	4183	protein_coding
ENSDARG00000044015	gfra2b	523.612	0.427609	1.345	0.139989	3.05458	0.00225376	0.0177914	10	19723025	19801821	-	5	2	1343	4758	protein_coding
ENSDARG00000059781	atcayb	1228.03	0.566202	1.48062	0.185398	3.05398	0.00225828	0.0178135	2	55914699	55970970	+	14	4	10170	376	protein_coding
ENSDARG00000076473	trim37	1781.78	0.33053	1.25748	0.108269	3.05286	0.00226675	0.0178673	10	32809620	32851847	-	25	1	4732	4677	protein_coding
ENSDARG00000003250	pik3cd	351.225	0.497658	1.41192	0.163132	3.05065	0.00228347	0.0179861	23	29756603	29812667	-	23	1	4986	438	protein_coding
ENSDARG00000037406	wdr19	810.111	0.341005	1.26664	0.11181	3.04986	0.00228946	0.0180203	1	21495850	21538673	-	40	7	4683	4497	protein_coding
ENSDARG00000095688	si:dkey-85k15.7	182.927	0.980052	1.97254	0.321468	3.04868	0.0022985	0.0180524	16	13993285	14005010	+	2	2	2202	4246	protein_coding
ENSDARG00000076265	ano8a	688.687	0.475735	1.39063	0.156072	3.04818	0.00230231	0.0180563	2	24321751	24348948	-	17	3	3462	4642	protein_coding
ENSDARG00000088825	citb	1895.99	0.577717	1.49249	0.189535	3.04808	0.00230312	0.0180563	8	3820134	3923378	+	36	1	4749	5487	protein_coding
ENSDARG00000063527	elmo2	6070.04	0.45857	1.37418	0.150568	3.0456	0.00232214	0.0181663	11	88247	103157	-	19	4	3216	5103	protein_coding
ENSDARG00000017254	kcnk1b	333.321	0.56559	1.47999	0.185777	3.04445	0.00233104	0.0182228	13	35856463	35872596	+	4	2	1870	4781	protein_coding
ENSDARG00000007654	nsfa	9441.04	0.289945	1.22259	0.0952915	3.04271	0.00234458	0.0183131	3	34766989	34801041	-	23	3	3373	4583	protein_coding
ENSDARG00000042616	sema3h	375.098	0.436462	1.35328	0.143485	3.04186	0.00235124	0.0183315	8	25913787	25951806	+	17	2	3035	4814	protein_coding
ENSDARG00000018619	cers4b	587.192	0.515106	1.4291	0.16934	3.04185	0.00235127	0.0183315	2	56356652	56387041	-	11	2	1221	5242	protein_coding
ENSDARG00000002564	syngr1a	3195.65	0.452562	1.36847	0.148827	3.04085	0.0023591	0.0183764	3	21251627	21280373	-	4	1	1366	4634	protein_coding
ENSDARG00000035868	spire1a	1701.06	0.484837	1.39943	0.159458	3.04053	0.00236161	0.018386	19	32979132	33072157	+	20	6	4029	4636	protein_coding
ENSDARG00000012534	slc6a6a	329.388	0.551422	1.46553	0.18136	3.04048	0.00236202	0.018386	8	7144066	7195929	+	14	1	2611	486	protein_coding
ENSDARG00000035152	ap2b1	6757.89	0.251186	1.19019	0.0826209	3.04022	0.00236403	0.0183952	5	61657010	61724082	+	22	4	4810	4705	protein_coding
ENSDARG00000006865	glra4a	336.744	0.381541	1.30273	0.125514	3.03984	0.00236708	0.0183992	14	39002116	39074539	-	10	3	2971	4544	protein_coding
ENSDARG00000016904	bckdk	2100.32	0.349148	1.27381	0.114925	3.03804	0.0023812	0.0184892	5	61508418	61554010	+	11	1	2831	4472	protein_coding
ENSDARG00000091306	kcnn1a	3485.29	0.537716	1.45167	0.177026	3.0375	0.00238546	0.0185092	2	24410494	24462277	-	10	3	6314	4552	protein_coding
ENSDARG00000031116	dnal4a	201.237	0.569912	1.48443	0.18766	3.03694	0.00238996	0.0185374	3	24511959	24518496	+	4	1	2076	3935	protein_coding
ENSDARG00000007824	camta1b	7311.69	0.47997	1.39471	0.158073	3.03638	0.0023944	0.0185653	11	39672874	39926872	+	19	2	9538	4649	protein_coding
ENSDARG00000104306	LO018474.1	922.359	0.372115	1.29425	0.122621	3.03467	0.00240797	0.0186314	17	39834947	39868435	+	30	1	3177	4973	protein_coding
ENSDARG00000044688	dusp4	1133.19	0.684483	1.60713	0.225573	3.03442	0.00240995	0.0186371	21	20113470	20120543	-	4	1	1816	4692	protein_coding
ENSDARG00000003820	nr1d2a	7944.9	0.65482	1.57442	0.215817	3.03414	0.00241219	0.0186371	16	50089417	50111057	+	7	3	4079	4307	protein_coding
ENSDARG00000104767	CR381531.2	460.063	0.546332	1.46037	0.180121	3.03314	0.00242026	0.0186748	23	33777519	33901337	+	25	1	2625	5131	protein_coding
ENSDARG00000075209	p4htm	1275.17	0.602998	1.51887	0.198825	3.03281	0.00242291	0.0186868	6	40730869	40744726	-	9	2	6560	384	protein_coding
ENSDARG00000073883	clstn3	11678.4	0.313857	1.24303	0.103501	3.03239	0.00242621	0.0186991	16	12102336	12173647	-	20	3	7049	4497	protein_coding
ENSDARG00000114676	BX908797.1	98.6655	0.712991	1.6392	0.235156	3.032	0.00242942	0.0187106	3	42918143	42968544	-	16	1	345	3217	protein_coding
ENSDARG00000101792	SEC14L1	648.931	0.371724	1.2939	0.122633	3.0312	0.00243581	0.01874	6	18074521	18128721	-	15	2	1998	4499	protein_coding
ENSDARG00000096738	si:zfos-911d5.4	30.7064	1.11504	2.16601	0.367889	3.03091	0.00243822	0.018752	12	49135755	49145343	+	7	2	1276	5682	protein_coding
ENSDARG00000040633	PRMT8	269.126	0.533221	1.44716	0.175969	3.03021	0.00244386	0.0187887	18	11506561	11549906	+	10	1	1957	4701	protein_coding
ENSDARG00000074984	LO017656.1	192.81	0.702915	1.62779	0.232002	3.02979	0.00244726	0.018796	15	3219134	3223448	+	5	1	675	4756	protein_coding
ENSDARG00000016739	LRRC4C (1 of many)	924.34	0.349836	1.27442	0.115496	3.029	0.00245367	0.018831	7	50053339	50113581	+	2	2	4447	4266	protein_coding
ENSDARG00000013838	sulf2b	6514.21	0.339129	1.26499	0.111977	3.02857	0.00245717	0.0188447	23	15203822	15330230	-	21	4	5177	4574	protein_coding
ENSDARG00000028017	tp53inp1	1700.22	0.474505	1.38944	0.156698	3.02816	0.00246049	0.0188546	16	40560622	40569769	+	4	2	1587	5198	protein_coding
ENSDARG00000034344	pcdh19	5999.64	0.355269	1.27922	0.117325	3.02809	0.00246105	0.0188546	14	40300961	40390757	-	5	3	8561	4383	protein_coding
ENSDARG00000109715	sncgb	12535.1	0.312808	1.24212	0.103378	3.02588	0.00247914	0.0189559	12	25894539	25916530	-	5	1	856	5058	protein_coding
ENSDARG00000007709	adamts8a	219.088	2.02631	4.07363	0.669746	3.0255	0.00248226	0.0189638	5	30155834	30176970	-	10	2	2676	4985	protein_coding
ENSDARG00000098937	si:ch73-315f9.2	300.814	0.460083	1.37562	0.152131	3.02426	0.0024924	0.0190346	7	67845942	67894046	-	11	1	2001	5452	protein_coding
ENSDARG00000089271	nexmifa	5289.88	0.456439	1.37215	0.15094	3.02397	0.0024948	0.0190463	5	23118470	23132395	+	3	1	6759	4424	protein_coding
ENSDARG00000075333	tbc1d25	832.609	0.444144	1.36051	0.146913	3.02318	0.00250135	0.0190849	8	23658626	23670494	+	7	1	4139	4487	protein_coding
ENSDARG00000017312	lmbrd2b	2434.4	0.41892	1.33693	0.138572	3.02312	0.00250183	0.0190849	21	22400951	22422939	+	18	2	3949	4183	protein_coding
ENSDARG00000078842	tns1a	3336.16	0.524381	1.43832	0.173465	3.02299	0.00250293	0.0190849	6	20764848	20875111	-	33	2	9190	4335	protein_coding
ENSDARG00000056791	pde6ga	338.246	0.597292	1.51287	0.197594	3.02283	0.00250422	0.0190849	3	19460991	19466015	+	4	1	1227	3839	protein_coding
ENSDARG00000095890	znf236	910.613	0.270957	1.20661	0.0896475	3.02248	0.00250716	0.0191006	16	6750289	6800632	+	31	2	6350	4855	protein_coding
ENSDARG00000008209	myt1la	4157.98	0.443554	1.35995	0.146797	3.02155	0.00251486	0.0191514	20	30445971	30574029	+	23	2	4144	5331	protein_coding
ENSDARG00000105118	zgc:171566	1251.87	0.324418	1.25216	0.107375	3.02135	0.00251646	0.0191514	22	5574952	5587976	+	9	1	2320	425	protein_coding
ENSDARG00000070543	grin2ab	2600.36	0.462435	1.37787	0.153076	3.02095	0.0025198	0.0191701	1	8763429	8928841	-	15	2	7880	4745	protein_coding
ENSDARG00000098304	taok1b	4372.83	0.375888	1.29764	0.124509	3.01896	0.00253645	0.0192766	21	40528788	40579807	-	20	4	7953	433	protein_coding
ENSDARG00000078078	lrfn4b	1690.65	0.398817	1.31843	0.132148	3.01795	0.00254491	0.0193208	7	60551133	60598313	+	3	1	3298	4724	protein_coding
ENSDARG00000062972	hip1	2357.62	0.425821	1.34334	0.141122	3.01739	0.00254959	0.0193496	15	16935390	17025212	-	31	4	8671	4509	protein_coding
ENSDARG00000060085	kcnq3	649.215	0.512148	1.42617	0.169748	3.01711	0.00255198	0.019361	2	43001512	43083755	-	17	3	3711	5133	protein_coding
ENSDARG00000090656	tomm20a	1314.59	0.498854	1.41309	0.165354	3.01688	0.00255393	0.0193623	13	49597258	49707885	-	24	3	3778	5355	protein_coding
ENSDARG00000060496	cacna1ha	1965.76	0.595825	1.51134	0.197545	3.01616	0.00256	0.0193844	3	39759130	39952441	+	36	3	8345	4802	protein_coding
ENSDARG00000099517	adssl1	864.158	0.520084	1.43404	0.17244	3.01602	0.00256114	0.0193844	17	1323699	1355790	+	13	1	4028	4384	protein_coding
ENSDARG00000017329	cdkl1	161.282	0.527724	1.44165	0.174975	3.01601	0.00256128	0.0193844	13	36693152	36703164	-	10	1	1510	4742	protein_coding
ENSDARG00000098121	FP101882.1	466.069	0.558161	1.47239	0.185171	3.01431	0.00257569	0.01948	6	28222989	28224964	+	1	1	1976	3765	lincRNA
ENSDARG00000099961	bnip3	1188.13	0.466692	1.38194	0.154835	3.01412	0.00257723	0.0194849	12	41697664	41705910	+	5	1	1137	4503	protein_coding
ENSDARG00000039724	OSBPL8	174.852	0.7241	1.65187	0.240283	3.01352	0.00258232	0.0195166	4	2396024	2440175	-	17	1	2046	499	protein_coding
ENSDARG00000016667	gabbr1b	2584.45	0.513231	1.42724	0.170345	3.0129	0.00258768	0.0195504	19	27040533	27261102	-	25	2	4253	4846	protein_coding
ENSDARG00000074419	hcn4l	284.42	0.575985	1.4907	0.191294	3.011	0.00260393	0.0196527	25	29211792	29316193	-	9	2	3118	5067	protein_coding
ENSDARG00000105147	osbpl1a	669.627	0.412695	1.33117	0.137083	3.01055	0.00260775	0.0196748	22	16320076	16348536	+	29	1	3299	4744	protein_coding
ENSDARG00000054312	slc38a6	260.349	0.530644	1.44457	0.176415	3.00793	0.00263036	0.019818	13	31687973	31707870	+	16	1	2039	4399	protein_coding
ENSDARG00000037496	gria4a	2403.39	0.437066	1.35385	0.145339	3.00723	0.00263644	0.0198501	15	44499187	44810137	-	16	2	3839	5053	protein_coding
ENSDARG00000056294	si:ch211-183d21.3	689.12	0.598447	1.51409	0.199034	3.00676	0.00264046	0.0198636	24	37361089	37375262	+	4	3	1424	5569	protein_coding
ENSDARG00000035880	atp6v1c1b	1211.64	0.330775	1.25769	0.110072	3.00507	0.00265523	0.0199422	19	32947910	32966762	+	13	1	1928	4295	protein_coding
ENSDARG00000096558	CR556696.1	201.134	0.645033	1.56377	0.214651	3.00503	0.00265551	0.0199422	20	10353201	10422813	-	3	2	1620	3994	lincRNA
ENSDARG00000070498	phyhiplb	1010.69	0.509504	1.42356	0.169587	3.00438	0.0026612	0.0199746	12	7445595	7513794	+	8	4	3120	4619	protein_coding
ENSDARG00000003020	lrrc4.2	675.351	0.321133	1.24931	0.106898	3.0041	0.00266365	0.019986	18	10296228	10298162	-	1	1	1935	5116	protein_coding
ENSDARG00000036135	bbox1	565.236	0.463026	1.37843	0.154177	3.00321	0.00267151	0.0200313	7	34296789	34315291	+	11	6	3880	4351	protein_coding
ENSDARG00000091135	si:ch211-253p18.5	68.9487	0.607156	1.52325	0.202204	3.00268	0.0026761	0.0200588	20	20713385	20722619	+	3	1	1167	419	protein_coding
ENSDARG00000102730	mapk10	1903.66	0.516481	1.43046	0.172045	3.00202	0.00268195	0.0200851	21	9576176	9713292	+	16	8	2952	4593	protein_coding
ENSDARG00000111290	ERG28	69.1033	0.749698	1.68144	0.249738	3.00193	0.0026827	0.0200851	17	51934501	51938663	-	4	1	1202	396	protein_coding
ENSDARG00000004561	prkcg	269.845	0.556947	1.47115	0.18554	3.00176	0.00268421	0.0200851	16	13020776	13109749	-	16	1	1964	5097	protein_coding
ENSDARG00000078485	snpha	65.71	0.80585	1.74818	0.268567	3.00056	0.00269483	0.0201508	8	49149907	49155185	+	4	1	819	5507	protein_coding
ENSDARG00000013842	tbc1d19	219.316	0.418344	1.33639	0.139441	3.00015	0.00269845	0.0201709	7	62248514	62312788	+	21	2	2122	4425	protein_coding
ENSDARG00000028552	plppr3b	2675.97	0.394498	1.31448	0.131536	2.99915	0.00270734	0.0202236	11	14147913	14161975	+	8	2	4446	4343	protein_coding
ENSDARG00000021869	rcan2	828.191	0.427289	1.3447	0.142476	2.99903	0.00270841	0.0202246	20	39055432	39188476	-	6	2	1713	4991	protein_coding
ENSDARG00000001807	tnfrsf21	1314.46	0.406667	1.32562	0.13565	2.99792	0.00271831	0.0202721	20	35797998	35841570	-	6	1	4854	4464	protein_coding
ENSDARG00000020871	ptprz1b	4156.52	0.334583	1.26101	0.11166	2.99645	0.00273145	0.0203619	4	4834085	4926061	+	32	5	5047	4892	protein_coding
ENSDARG00000107296	FAM196A (1 of many)	211.933	0.691043	1.61445	0.230706	2.99534	0.00274136	0.0204288	12	44610912	44656412	+	3	2	3802	3953	protein_coding
ENSDARG00000061497	thsd7bb	447.67	0.560475	1.47475	0.187286	2.99261	0.00276598	0.0205842	11	33628104	33772872	+	28	1	5651	533	protein_coding
ENSDARG00000061051	brinp3a.2	745.938	0.341036	1.26667	0.114028	2.9908	0.00278252	0.0206866	6	36127505	36198052	-	9	3	6737	4259	protein_coding
ENSDARG00000078599	micu3a	753.315	0.316197	1.24504	0.105742	2.99026	0.00278737	0.0207081	1	16396870	16458257	+	14	3	5016	375	protein_coding
ENSDARG00000018399	rps6kb1a	310.617	0.584988	1.50003	0.195642	2.9901	0.00278886	0.0207121	10	28172344	28193642	-	15	1	1862	4791	protein_coding
ENSDARG00000053480	aqp9b	5437.78	0.643236	1.56183	0.215169	2.98945	0.00279485	0.0207454	7	30371893	30390376	+	6	1	2554	3818	protein_coding
ENSDARG00000037042	ddhd1b	902.236	0.396437	1.31625	0.132614	2.9894	0.00279525	0.0207454	20	9781932	9823810	+	14	4	3788	4921	protein_coding
ENSDARG00000104826	pcdh1gc5	918.407	0.724218	1.652	0.242298	2.98895	0.00279934	0.0207688	10	21789954	21820133	+	5	2	4475	4105	protein_coding
ENSDARG00000062208	prrt1	1294.63	0.466486	1.38174	0.156133	2.98775	0.00281038	0.0208294	19	26858039	26869103	-	4	2	1127	5324	protein_coding
ENSDARG00000098435	BX005003.1	1785.16	0.380118	1.30145	0.127312	2.98573	0.00282902	0.0209392	7	43131218	43423919	-	16	3	4306	4677	lincRNA
ENSDARG00000100089	camk2b2	684.988	0.397581	1.3173	0.133211	2.9846	0.00283948	0.0210023	10	45071603	45134581	+	20	4	1704	5387	protein_coding
ENSDARG00000060330	si:ch211-284e13.4	954.204	0.538404	1.45237	0.18043	2.98402	0.00284493	0.0210213	5	38088594	38094130	-	2	1	3538	5107	protein_coding
ENSDARG00000113112	CABZ01104031.1	1654.86	0.355941	1.27982	0.119336	2.98267	0.00285746	0.0210925	7	427503	506340	+	8	1	3522	5764	protein_coding
ENSDARG00000074184	arhgap32b	2570.22	0.440901	1.35745	0.147881	2.98146	0.00286874	0.0211543	21	24539896	24632778	-	24	2	5853	5052	protein_coding
ENSDARG00000068483	neto1	367.163	0.533945	1.44788	0.179094	2.98136	0.00286972	0.0211544	2	30463825	30480455	+	7	3	5586	3897	protein_coding
ENSDARG00000018896	mmp24	2140.34	0.555381	1.46956	0.186293	2.98122	0.00287099	0.0211566	6	52362395	52428826	-	9	2	4126	4644	protein_coding
ENSDARG00000074415	zgc:171482	303.343	0.490967	1.40539	0.164737	2.9803	0.00287962	0.0211987	13	39656610	39830999	-	8	3	2859	4302	protein_coding
ENSDARG00000075567	fbxl20	460.476	0.572442	1.48704	0.192086	2.98013	0.00288123	0.0212034	19	4828251	4851411	-	15	3	2303	4763	protein_coding
ENSDARG00000110570	BX004779.2	133.797	0.638882	1.55712	0.214444	2.97925	0.00288951	0.02125	1	9071324	9074479	+	2	1	177	4294	protein_coding
ENSDARG00000087186	si:ch211-232b12.5	835.498	0.649616	1.56875	0.218133	2.97808	0.00290064	0.0213104	11	25313810	25324534	-	3	1	4586	4418	protein_coding
ENSDARG00000116393	CABZ01067581.1	193.616	0.484222	1.39883	0.162716	2.97586	0.00292165	0.0214503	17	51499789	51501572	+	3	1	411	5255	protein_coding
ENSDARG00000029063	clpxa	3285.65	0.289612	1.22231	0.0973414	2.97522	0.00292775	0.0214767	7	13639473	13679937	+	14	2	4888	4022	protein_coding
ENSDARG00000101557	scarb1	357.055	0.347023	1.27193	0.116639	2.97518	0.0029282	0.0214767	10	44699734	44748270	+	13	7	6651	3571	protein_coding
ENSDARG00000069446	dbh	152.602	0.668491	1.58941	0.224734	2.97459	0.00293381	0.0214962	10	10564261	10607118	-	12	2	2280	5004	protein_coding
ENSDARG00000060326	map1sb	1763.28	0.409639	1.32835	0.137773	2.97328	0.00294636	0.0215665	2	36917613	36932253	-	6	2	7678	3907	protein_coding
ENSDARG00000067829	ppargc1a	1143.1	0.46949	1.38462	0.15793	2.97278	0.00295119	0.0215946	7	70578985	70665965	-	12	1	2580	5554	protein_coding
ENSDARG00000043342	gpx3	669.454	0.493954	1.4083	0.166204	2.97197	0.00295899	0.0216299	14	49439887	49460409	-	5	1	5189	339	protein_coding
ENSDARG00000032714	gria1b	1133.3	0.581342	1.49624	0.195717	2.97032	0.00297489	0.0217316	21	26152332	26250744	-	17	3	3931	463	protein_coding
ENSDARG00000099353	slc25a13	91.4194	0.577207	1.49196	0.194377	2.96952	0.00298262	0.0217635	19	41290713	41371990	-	23	3	2047	5188	protein_coding
ENSDARG00000059871	shrprbck1r	1123.63	0.384048	1.305	0.12941	2.96768	0.00300056	0.0218795	7	40058757	40082053	-	15	2	6697	4033	protein_coding
ENSDARG00000061368	klf13	928.985	0.873679	1.83233	0.294404	2.96762	0.00300115	0.0218795	25	34487700	34512102	-	2	1	2550	489	protein_coding
ENSDARG00000077468	si:ch73-206p6.1	530.815	0.482545	1.39721	0.162616	2.96739	0.00300339	0.0218886	24	5208171	5214940	+	8	2	1468	4401	protein_coding
ENSDARG00000109963	TCERG1L	794.267	0.431291	1.34844	0.14536	2.96705	0.00300672	0.0218982	12	41991635	42199254	+	14	2	6063	4148	protein_coding
ENSDARG00000056877	vamp2	4178.98	0.419829	1.33777	0.141527	2.96643	0.00301274	0.0219202	10	22838364	22845485	-	5	1	897	4916	protein_coding
ENSDARG00000046087	brd2b	1022.45	0.523488	1.43743	0.176492	2.96608	0.00301624	0.021931	16	48714048	48747788	+	12	3	4608	4416	protein_coding
ENSDARG00000060551	rps6ka5	833.863	0.671265	1.59247	0.226453	2.96426	0.00303411	0.0220354	17	38393189	38442362	-	17	1	4743	4503	protein_coding
ENSDARG00000045944	slc6a1a	5358.18	0.471547	1.3866	0.159083	2.96416	0.00303515	0.0220354	23	4834447	4855122	-	15	1	2429	473	protein_coding
ENSDARG00000115335	ubald2	722.294	0.527746	1.44168	0.178048	2.96407	0.00303604	0.0220354	3	60684909	60711127	-	3	1	1076	5465	protein_coding
ENSDARG00000006093	cdk15	521.039	0.432362	1.34944	0.145872	2.96398	0.00303689	0.0220354	6	9747108	9792004	-	14	1	2115	4482	protein_coding
ENSDARG00000020239	lpin1	14295.8	0.832347	1.78058	0.280828	2.9639	0.00303765	0.0220354	17	30442518	30470271	+	22	4	5050	4224	protein_coding
ENSDARG00000056481	vat1	5369.48	0.274141	1.20927	0.0925142	2.96323	0.0030443	0.0220628	3	19914332	19971774	+	6	1	4318	4896	protein_coding
ENSDARG00000097855	C2orf88	412.482	0.663053	1.58343	0.223762	2.96321	0.00304446	0.0220628	9	40927277	40935934	-	2	2	5060	3773	protein_coding
ENSDARG00000095767	dio3b	972.679	0.560637	1.47492	0.189299	2.96164	0.00306005	0.022112	20	53802521	53810638	+	2	1	2720	5154	processed_transcript
ENSDARG00000074921	fam117ba	2646.57	0.425408	1.34295	0.143662	2.96117	0.00306476	0.0221291	6	12853655	12865827	+	9	2	1942	517	protein_coding
ENSDARG00000029671	xpr1b	1852.6	0.351291	1.2757	0.118682	2.95993	0.0030771	0.0221983	2	6999369	7057330	+	15	2	3889	459	protein_coding
ENSDARG00000052511	lin28b	252.289	0.680368	1.60255	0.229903	2.95937	0.00308271	0.0222165	20	47491247	47531869	+	3	1	633	6272	protein_coding
ENSDARG00000060069	isoc1	552.751	0.411255	1.32984	0.138968	2.95934	0.00308296	0.0222165	10	16547259	16563953	+	5	1	2380	3807	protein_coding
ENSDARG00000053583	cers6	913.664	0.463829	1.3792	0.156759	2.95886	0.00308782	0.0222441	9	48870122	48937240	-	12	2	8502	4108	protein_coding
ENSDARG00000035924	dync1li2	1200.86	0.325658	1.25324	0.110185	2.95554	0.00312118	0.0224564	7	44674956	44704910	-	13	1	4489	436	protein_coding
ENSDARG00000012816	dia1a	456.404	0.385418	1.30624	0.130416	2.9553	0.00312363	0.0224576	2	8261109	8312199	+	4	1	1990	5156	protein_coding
ENSDARG00000069402	lrrc4.1	3970.37	0.323112	1.25103	0.10935	2.95484	0.00312835	0.0224842	4	19534833	19543042	+	4	5	4421	4583	protein_coding
ENSDARG00000093253	si:dkey-229d2.4	161.703	0.592771	1.50814	0.200667	2.954	0.00313685	0.0225268	5	25536616	25576462	-	6	2	2282	4746	protein_coding
ENSDARG00000025299	tspan9a	161.599	0.54529	1.45931	0.184597	2.95395	0.00313737	0.0225268	18	11016203	11317187	-	9	3	1400	47	protein_coding
ENSDARG00000058159	ipo8	2315.56	0.433058	1.35009	0.14662	2.9536	0.00314092	0.0225448	4	9360532	9389359	+	25	3	3958	499	protein_coding
ENSDARG00000002377	mief2	271.744	0.489368	1.40383	0.165744	2.95256	0.00315151	0.0225976	1	8521323	8532009	+	5	3	3021	4492	protein_coding
ENSDARG00000087176	sgk494a	536.438	0.641886	1.56037	0.217403	2.95251	0.00315197	0.0225976	15	16099458	16121496	-	12	1	3341	3852	protein_coding
ENSDARG00000054031	mxd4	444.394	0.617254	1.53395	0.20907	2.95237	0.00315341	0.0225976	1	26071869	26096572	+	6	1	3919	3779	protein_coding
ENSDARG00000105255	zbtb4	3418.12	0.578801	1.49361	0.196053	2.95227	0.00315447	0.0225976	12	22528750	22540943	-	2	1	8887	427	protein_coding
ENSDARG00000074255	micu3b	859.529	0.454247	1.37007	0.15389	2.95177	0.00315959	0.0226124	14	30453342	30490763	-	15	6	4964	3608	protein_coding
ENSDARG00000061194	hectd2	232.283	0.651545	1.57085	0.22075	2.9515	0.00316232	0.0226148	12	16332416	16380961	-	21	3	3623	4389	protein_coding
ENSDARG00000100162	CABZ01059120.1	208.921	0.45422	1.37004	0.153959	2.95027	0.00317498	0.022685	20	48452655	48470599	-	12	1	1658	4704	protein_coding
ENSDARG00000053467	gtpbp1	1815.92	0.572374	1.48697	0.194036	2.94983	0.00317949	0.0227031	3	33440615	33459764	+	12	1	3219	4607	protein_coding
ENSDARG00000006849	asic2	726.739	0.398739	1.31835	0.135174	2.94982	0.0031796	0.0227031	3	37824268	38625940	+	11	2	3155	4846	protein_coding
ENSDARG00000098175	dgkab	264.238	0.705076	1.63023	0.239075	2.94918	0.00318615	0.0227383	11	2480293	2504750	-	23	1	3118	4275	protein_coding
ENSDARG00000030154	pak7	1751.61	0.407551	1.32643	0.138193	2.94914	0.00318661	0.0227383	20	54685143	54744600	+	8	2	5580	5095	protein_coding
ENSDARG00000086877	mhc1zda	962.722	0.441796	1.35829	0.149835	2.94855	0.00319264	0.0227665	1	47125610	47135341	-	8	3	1835	4076	lincRNA
ENSDARG00000068714	ksr1a	727.128	0.613291	1.52974	0.208053	2.94776	0.00320085	0.0228027	10	37173029	37256989	+	22	3	3427	5387	protein_coding
ENSDARG00000102153	nrp1a	3640.4	0.357201	1.28094	0.121192	2.9474	0.0032046	0.0228219	24	1162325	1356668	-	20	6	4950	4784	protein_coding
ENSDARG00000011549	c1ql4a	165.212	0.520049	1.434	0.176451	2.94727	0.00320594	0.022823	23	28399313	28423222	-	3	2	1345	513	protein_coding
ENSDARG00000058257	slc39a1	219.367	0.395264	1.31518	0.134117	2.94715	0.00320719	0.022823	7	13896769	13906409	-	4	1	1885	4143	protein_coding
ENSDARG00000115661	SAMD12	118.705	0.667772	1.58862	0.226609	2.9468	0.00321083	0.0228365	19	46724211	46737822	-	2	1	1491	4279	protein_coding
ENSDARG00000045482	stk38l	938.727	0.376021	1.29776	0.127632	2.94612	0.00321785	0.022879	4	20224099	20235904	-	14	3	1756	488	protein_coding
ENSDARG00000058644	dnajb2	469.816	0.424977	1.34255	0.144256	2.94599	0.00321923	0.0228813	9	7621622	7655301	-	12	4	2646	4607	protein_coding
ENSDARG00000079468	rhobtb1	671.584	0.643101	1.56168	0.218345	2.94535	0.0032259	0.0229213	12	8003872	8039095	+	10	2	2098	5043	protein_coding
ENSDARG00000074626	pidd1	341.702	0.389974	1.31037	0.132431	2.94474	0.00323225	0.0229291	25	4507288	4530085	-	15	2	3002	5513	protein_coding
ENSDARG00000099441	cbx4	777.015	0.395937	1.3158	0.134479	2.94423	0.00323763	0.0229524	3	18555899	18564030	+	5	2	3191	4099	protein_coding
ENSDARG00000054058	h1fx	7244.22	0.363913	1.28691	0.123635	2.94345	0.00324581	0.0230029	6	40769517	40771813	-	1	1	2297	3487	protein_coding
ENSDARG00000069318	efr3bb	548.02	0.513169	1.42718	0.1744	2.94247	0.00325601	0.0230388	20	42918755	42959779	+	23	1	2454	4996	protein_coding
ENSDARG00000045483	lrtm2a	1240.69	0.460313	1.37584	0.156438	2.94246	0.00325614	0.0230388	4	20255160	20265726	+	4	2	1501	5376	protein_coding
ENSDARG00000074777	ank1b	4174.69	0.435757	1.35262	0.14811	2.94211	0.00325981	0.0230573	21	21027375	21148623	-	47	8	8086	5148	protein_coding
ENSDARG00000103038	pik3r3a	1132.58	0.687792	1.61082	0.233886	2.94072	0.00327453	0.0231314	2	2957515	2988713	+	8	4	3464	3952	protein_coding
ENSDARG00000117217	CABZ01066224.1	174.528	0.492065	1.40646	0.167342	2.94047	0.00327717	0.0231425	23	42884603	42906528	-	5	3	4263	4783	lincRNA
ENSDARG00000058154	znf385c	665.955	0.455704	1.37145	0.155064	2.93881	0.00329471	0.0232382	3	17744339	17860047	+	9	3	2220	486	protein_coding
ENSDARG00000017108	kcna1b	495.161	0.590519	1.50579	0.20094	2.93879	0.00329498	0.0232382	4	74551606	74556277	+	2	2	2075	5157	protein_coding
ENSDARG00000105424	si:rp71-46j2.7	605.72	0.757446	1.6905	0.25778	2.93834	0.0032997	0.0232525	14	32866748	32876280	-	16	1	3245	4173	protein_coding
ENSDARG00000068701	gpr85	1579.56	0.292669	1.2249	0.099652	2.93691	0.00331503	0.0233195	4	6643421	6647605	+	2	1	3035	4705	protein_coding
ENSDARG00000056793	jazf1b	232.698	0.450065	1.3661	0.153278	2.93626	0.00332196	0.023354	16	20738740	20800498	+	5	1	819	5446	protein_coding
ENSDARG00000100867	rictora	1606.83	0.4764	1.39127	0.162292	2.93545	0.00333065	0.0234018	5	8533929	8614217	-	39	2	10034	4182	protein_coding
ENSDARG00000014939	KCNN2	201.216	0.488932	1.40341	0.166589	2.93496	0.00333595	0.0234253	10	17592273	17674345	+	8	2	1877	5157	protein_coding
ENSDARG00000117000	AL929536.6	59.5284	0.845637	1.79706	0.288236	2.93383	0.00334806	0.0234682	13	861730	865193	-	2	1	189	5873	protein_coding
ENSDARG00000088837	BX571952.1	362.017	0.380509	1.3018	0.129756	2.93249	0.00336253	0.0235281	11	17440591	17513632	+	8	6	2636	4014	processed_transcript
ENSDARG00000103978	sh3bp5b	1084.58	0.276414	1.21118	0.0942639	2.93235	0.00336413	0.0235281	16	36126310	36163508	+	9	2	3758	4481	protein_coding
ENSDARG00000100515	dusp1	2052.65	0.676967	1.59878	0.230871	2.93223	0.00336533	0.0235281	14	15760253	15763648	-	4	3	2716	4356	protein_coding
ENSDARG00000100274	WDR7	2173.31	0.397926	1.31761	0.135714	2.93209	0.00336692	0.0235281	21	1885698	1972236	-	25	4	3904	5379	protein_coding
ENSDARG00000071230	lrfn5a	927.476	0.462584	1.37801	0.157767	2.93206	0.00336719	0.0235281	17	13664442	13780499	+	4	2	3083	5174	protein_coding
ENSDARG00000015199	cblb	859.185	0.403758	1.32295	0.137746	2.93117	0.00337688	0.0235632	10	28587446	28733002	+	19	2	6532	4555	protein_coding
ENSDARG00000002127	stam	1702.98	0.321095	1.24928	0.109546	2.93114	0.00337717	0.0235632	2	31437547	31452606	+	14	2	3717	4291	protein_coding
ENSDARG00000013789	sim1b	61.3123	0.8393	1.78918	0.286377	2.93075	0.00338149	0.0235744	4	929557	948842	-	11	2	1827	5621	protein_coding
ENSDARG00000016085	mbnl3	2662.71	0.40034	1.31982	0.136674	2.92917	0.00339869	0.0236716	14	30986754	31080183	-	10	7	9667	4316	protein_coding
ENSDARG00000062462	shisa7a	1392.23	0.537778	1.45174	0.183627	2.92865	0.00340435	0.0237035	16	13636704	13662514	-	4	1	2930	4584	protein_coding
ENSDARG00000095011	si:ch211-67n3.9	132.714	0.680335	1.60251	0.23237	2.92781	0.00341363	0.0237529	13	28701233	28705171	+	3	2	523	499	protein_coding
ENSDARG00000061311	znf438	358.676	0.376735	1.2984	0.128693	2.92739	0.00341819	0.0237695	12	26877381	26964998	+	5	1	3166	4482	protein_coding
ENSDARG00000062831	si:ch73-22o12.1	1750.92	0.372684	1.29476	0.127325	2.92703	0.00342212	0.0237893	16	10557504	10638020	+	7	1	6267	412	protein_coding
ENSDARG00000105296	LO017739.1	2336.09	0.365002	1.28788	0.12472	2.92656	0.00342731	0.0238178	25	5702094	5740373	-	25	2	3030	5152	protein_coding
ENSDARG00000075618	slc36a1	543.195	0.578222	1.49301	0.197629	2.92579	0.0034358	0.0238631	14	25986895	26067872	+	12	1	4313	3842	protein_coding
ENSDARG00000062430	gpd2	428.747	0.64836	1.56739	0.221619	2.92556	0.00343836	0.0238718	6	12379666	12459449	-	19	4	4720	4133	protein_coding
ENSDARG00000043673	si:dkey-174m14.3	1854.92	0.370752	1.29303	0.126788	2.92418	0.00345366	0.0239628	20	9355912	9421263	+	7	2	3256	461	protein_coding
ENSDARG00000043842	si:ch73-111k22.2	1818.37	0.318679	1.24719	0.109027	2.92295	0.00346731	0.0240346	20	3916406	3927624	+	4	1	4934	4311	protein_coding
ENSDARG00000042551	mboat2b	1005.07	0.340813	1.26647	0.116609	2.92271	0.00346999	0.0240455	20	29690901	29743160	+	13	2	2862	4441	protein_coding
ENSDARG00000027079	znf804a	961.138	0.447177	1.36337	0.153015	2.92244	0.00347296	0.0240509	9	11906770	12034444	-	4	1	3657	4947	protein_coding
ENSDARG00000020191	ppef1	480.841	0.613784	1.53027	0.210034	2.92231	0.00347451	0.024054	11	30253968	30280958	+	19	3	3326	4441	protein_coding
ENSDARG00000100439	zgc:153383	237.39	0.531571	1.4455	0.182006	2.92062	0.00349337	0.0241616	20	12702923	12722351	+	4	1	699	412	protein_coding
ENSDARG00000071640	drd1a	79.7205	0.897234	1.86249	0.307279	2.91993	0.00350112	0.0241998	14	24042760	24043851	+	1	1	1092	4954	protein_coding
ENSDARG00000075549	cdh5	976.735	0.391204	1.31149	0.134007	2.91929	0.00350832	0.0242409	7	44445595	44471544	+	12	1	6772	3813	protein_coding
ENSDARG00000045789	srgap1b	1830.1	0.29516	1.22702	0.10111	2.9192	0.00350928	0.0242409	4	9279515	9335035	+	22	2	5199	5055	protein_coding
ENSDARG00000077783	SRMS	292.938	0.435216	1.35211	0.149115	2.91866	0.0035154	0.0242704	23	17354154	17385249	+	8	2	3094	4564	protein_coding
ENSDARG00000056262	slc35g2a	1211.63	0.468723	1.38388	0.160597	2.91863	0.00351577	0.0242704	2	24990398	24996441	-	2	1	2411	4392	protein_coding
ENSDARG00000086484	fbxw10	17.1188	1.1644	2.2414	0.399239	2.91654	0.00353933	0.0244099	12	36524084	36534476	+	12	1	3247	441	protein_coding
ENSDARG00000074308	lrrc75ba	583.267	0.363357	1.28642	0.124591	2.9164	0.00354097	0.0244135	8	40080728	40163247	+	5	2	1999	4782	protein_coding
ENSDARG00000044161	grid1b	643.779	0.345703	1.27077	0.118591	2.9151	0.00355578	0.0245078	12	12112384	12833736	+	17	2	4474	4718	protein_coding
ENSDARG00000093323	si:ch211-114l13.1	416.012	0.531632	1.44556	0.182386	2.91488	0.00355829	0.0245174	1	58091659	58102982	+	9	2	3417	4489	protein_coding
ENSDARG00000035122	camsap1b	1348	0.245657	1.18563	0.0843225	2.9133	0.00357628	0.0246026	5	65613292	65662996	-	19	1	6106	4728	protein_coding
ENSDARG00000054537	nhsl1a	4032.57	0.570816	1.48536	0.195981	2.91262	0.00358414	0.024642	17	30522764	30591223	+	11	6	8652	4252	protein_coding
ENSDARG00000031348	mc5ra	257.507	0.560166	1.47444	0.192325	2.9126	0.00358437	0.024642	19	12762887	12803408	+	2	2	1626	4526	protein_coding
ENSDARG00000099755	pfklb	2116.14	0.323939	1.25174	0.111223	2.91251	0.0035854	0.024642	11	44910615	44931962	-	22	1	2340	5654	protein_coding
ENSDARG00000060504	pfkla	1311.82	0.419217	1.3372	0.14403	2.91063	0.00360704	0.0247674	9	52628899	52678995	-	22	3	3462	4936	protein_coding
ENSDARG00000025855	camk2n1a	5156.66	0.347217	1.2721	0.11933	2.90974	0.00361735	0.0248303	2	44943396	44946094	-	2	1	2125	4132	protein_coding
ENSDARG00000062385	flcn	1503.08	0.28095	1.21499	0.0966067	2.90818	0.00363536	0.024907	16	13818500	13847335	+	13	3	4287	4283	protein_coding
ENSDARG00000098909	SHC3	759.573	0.594506	1.50996	0.204491	2.90726	0.00364615	0.0249653	21	3093419	3117074	+	8	1	2042	4976	protein_coding
ENSDARG00000059125	prkacbb	1610.57	0.286748	1.21989	0.0986813	2.9058	0.00366315	0.0250634	2	1594344	1622641	-	10	1	5263	3876	protein_coding
ENSDARG00000015174	atp6v0a1b	6126.89	0.398097	1.31777	0.137009	2.90562	0.00366532	0.0250651	24	7596009	7632187	-	22	2	3010	4867	protein_coding
ENSDARG00000111942	si:ch73-262h23.4	566.542	0.364346	1.2873	0.125411	2.90522	0.00367	0.0250775	18	46056907	46063773	-	6	1	1230	5545	protein_coding
ENSDARG00000018411	mknk1	936.461	0.667262	1.58806	0.229681	2.90517	0.00367051	0.0250775	11	13176568	13189751	+	14	3	2777	4314	protein_coding
ENSDARG00000100795	timp4.3	1094.44	0.369552	1.29195	0.127205	2.90517	0.00367059	0.0250775	11	714386	718748	+	6	3	1189	4205	protein_coding
ENSDARG00000076364	si:dkey-178k16.1	5115.57	0.33652	1.26271	0.11587	2.90429	0.00368084	0.0251397	23	11864223	12015139	-	23	6	5290	4509	protein_coding
ENSDARG00000056651	gfra4a	765.963	0.410014	1.3287	0.141202	2.90375	0.00368721	0.0251576	13	14191293	14487524	-	12	2	4143	44	protein_coding
ENSDARG00000004297	irf2bpl	4618.41	0.326341	1.25383	0.112443	2.90228	0.00370463	0.0252488	17	11327164	11329959	-	1	1	2796	5039	protein_coding
ENSDARG00000036073	cebpg	2270.87	0.443967	1.36034	0.152973	2.90225	0.0037049	0.0252488	7	38089650	38095324	+	4	2	2621	414	protein_coding
ENSDARG00000069590	tmem150c	288.926	0.483343	1.39798	0.166621	2.90085	0.00372157	0.0253387	10	5041977	5058823	-	10	3	1791	4076	protein_coding
ENSDARG00000042791	git2b	867.773	0.464272	1.37962	0.160069	2.90045	0.00372625	0.0253548	10	40284003	40317479	+	20	3	5871	4412	protein_coding
ENSDARG00000073911	tmem255a	1803.56	0.431314	1.34846	0.148715	2.90028	0.00372832	0.025361	14	33435855	33454703	-	10	4	2793	4493	protein_coding
ENSDARG00000042703	parp6a	671.773	0.423108	1.34081	0.145895	2.90008	0.00373066	0.025369	18	887122	898873	-	9	3	1723	451	protein_coding
ENSDARG00000012005	mob2b	1245.35	0.356664	1.28046	0.123007	2.89954	0.00373708	0.0254042	18	49969568	50040161	+	5	1	3847	4604	protein_coding
ENSDARG00000104259	CABZ01072885.1	449.341	0.486655	1.40119	0.167856	2.89924	0.00374068	0.0254055	12	1139690	1241565	+	8	1	687	5022	protein_coding
ENSDARG00000027957	fgf12a	1335.09	0.300175	1.23129	0.103582	2.89796	0.00375604	0.025486	2	5587495	5681658	+	8	4	3311	4609	protein_coding
ENSDARG00000090980	apof	1103.45	0.424964	1.34254	0.146701	2.8968	0.00376993	0.0255406	6	39162294	39167732	-	2	1	2612	4345	protein_coding
ENSDARG00000097650	atg2b	251.393	0.632924	1.5507	0.218507	2.89658	0.00377253	0.0255502	17	43005428	43012390	-	7	1	1558	4538	protein_coding
ENSDARG00000086342	zgc:101566	1949.88	0.467065	1.38229	0.161353	2.89468	0.00379546	0.0256499	25	14032845	14087377	-	3	1	3935	3835	protein_coding
ENSDARG00000038814	myrip	3250.76	0.398412	1.31806	0.137645	2.89448	0.00379784	0.0256516	24	11112113	11325849	-	16	3	7405	4234	protein_coding
ENSDARG00000102689	BX663516.2	73.4105	0.768125	1.70306	0.265377	2.89446	0.00379807	0.0256516	10	35651494	35653914	-	2	1	434	3272	lincRNA
ENSDARG00000102110	CABZ01080375.1	546.99	0.461014	1.37651	0.159311	2.89381	0.00380602	0.0256895	KN150387.1	3916	14754	-	5	1	1548	5071	protein_coding
ENSDARG00000036082	tph1b	90.2886	0.879872	1.84021	0.304328	2.8912	0.00383778	0.0258719	7	33106332	33114884	-	11	1	2173	4478	protein_coding
ENSDARG00000027822	tmtops2b	63.4262	0.711723	1.63776	0.246224	2.89055	0.00384571	0.0259173	9	6118362	6208067	-	4	1	1930	4808	protein_coding
ENSDARG00000074245	spen	7995.46	0.402583	1.32187	0.139284	2.89037	0.00384793	0.0259234	23	24436273	24483440	-	15	4	14770	4123	protein_coding
ENSDARG00000078060	syt7b	989.897	0.651572	1.57088	0.225438	2.89025	0.00384936	0.0259234	7	13039426	13338283	+	13	4	14847	3616	protein_coding
ENSDARG00000062727	cep290	4196.98	0.507362	1.42145	0.175549	2.89015	0.00385063	0.0259234	25	17934426	18002937	-	53	2	7706	4757	protein_coding
ENSDARG00000056620	grpr	62.5237	0.654299	1.57385	0.226394	2.89009	0.00385136	0.0259234	11	29856032	29877090	+	3	1	1248	5096	protein_coding
ENSDARG00000028725	adra1aa	98.0683	0.57072	1.48526	0.197531	2.88927	0.00386134	0.0259746	8	5024468	5080889	+	3	1	2781	4912	protein_coding
ENSDARG00000062933	cmip	3294.67	0.345167	1.2703	0.119517	2.88801	0.00387682	0.0260707	18	13324140	13362926	-	21	2	4855	4651	protein_coding
ENSDARG00000003655	tmem59l	6831.77	0.275154	1.21012	0.0952977	2.88731	0.00388555	0.026112	22	21128113	21150845	-	8	1	2947	4404	protein_coding
ENSDARG00000061409	bivm	750.28	0.443995	1.36037	0.15379	2.88702	0.00388906	0.026112	6	29295310	29305132	-	10	1	1946	4743	protein_coding
ENSDARG00000094522	si:ch211-14c7.2	1310.94	0.597329	1.51291	0.206938	2.88651	0.00389543	0.0261196	18	46194037	46208581	-	6	1	3260	4948	protein_coding
ENSDARG00000060926	rnf19b	685.75	0.534467	1.44841	0.18517	2.88636	0.00389725	0.0261196	19	35379899	35400819	-	9	1	2109	5832	protein_coding
ENSDARG00000074802	cflarb	51.2535	0.742646	1.67324	0.257323	2.88605	0.00390111	0.026133	9	701452	704667	-	4	1	610	5279	protein_coding
ENSDARG00000116666	CABZ01078320.1	338.415	0.368875	1.29135	0.127836	2.88553	0.00390758	0.0261428	18	642889	644970	+	4	1	330	503	protein_coding
ENSDARG00000114577	si:dkey-159n16.2	499.903	0.482352	1.39702	0.167164	2.8855	0.00390789	0.0261428	4	49550966	49582758	-	11	4	8919	4348	protein_coding
ENSDARG00000056886	tbccd1	190.299	0.418752	1.33677	0.145174	2.88449	0.00392054	0.0262194	9	27740968	27749936	-	7	2	2656	4729	protein_coding
ENSDARG00000104840	si:dkey-28a3.2	598.596	0.353824	1.27794	0.122686	2.88399	0.00392675	0.0262368	7	17782436	17803641	+	6	2	6588	4033	protein_coding
ENSDARG00000060361	cep104	537.98	0.453888	1.36973	0.157404	2.88359	0.00393175	0.0262622	8	22297813	22326744	-	22	4	3601	4546	protein_coding
ENSDARG00000057419	slc44a5b	1230	0.483152	1.39779	0.167637	2.88213	0.00395001	0.026368	8	17838924	17917668	+	24	4	3992	4507	protein_coding
ENSDARG00000070491	hpcal4	2438.91	0.477453	1.39228	0.165684	2.8817	0.00395535	0.0263956	19	30517311	30565122	-	5	3	6052	3824	protein_coding
ENSDARG00000042816	mmp9	344.637	0.8901	1.8533	0.30891	2.88142	0.00395892	0.0264113	8	24281512	24295947	+	13	2	3134	4403	protein_coding
ENSDARG00000044551	atg9a	2803.39	0.374343	1.29625	0.129932	2.88106	0.00396336	0.0264329	6	11249706	11267002	+	14	5	6033	4285	protein_coding
ENSDARG00000097017	mical3a	2321.94	0.522063	1.43601	0.181219	2.88084	0.00396613	0.0264433	18	10784730	10921383	+	34	3	6522	5012	protein_coding
ENSDARG00000095603	grid2ipb	1246.6	0.472626	1.38763	0.164072	2.8806	0.00396919	0.026455	12	18578597	18656238	+	23	2	4318	5264	protein_coding
ENSDARG00000071357	map4k3b	766.701	0.472978	1.38797	0.164205	2.88041	0.00397152	0.026455	17	24632323	24663768	+	33	3	3389	4582	protein_coding
ENSDARG00000004325	casp9	965.438	0.505868	1.41998	0.175687	2.87936	0.00398481	0.0265193	23	24973773	24985272	+	10	2	2090	4148	protein_coding
ENSDARG00000043589	ca4a	813.275	0.382907	1.30397	0.133029	2.87837	0.0039973	0.0265852	5	2241723	2282256	-	8	1	2294	4433	protein_coding
ENSDARG00000086133	si:ch73-267c23.10	194.409	0.835331	1.78427	0.290218	2.87829	0.00399837	0.0265852	11	2464543	2469529	-	7	1	843	503	protein_coding
ENSDARG00000027279	numb	1034.09	0.421968	1.33975	0.146612	2.87813	0.00400035	0.0265903	17	51821906	51893123	-	11	3	5815	4605	protein_coding
ENSDARG00000042846	disp2	1691.7	0.416999	1.33515	0.144928	2.87728	0.00401115	0.0266378	17	31185276	31202280	+	8	1	4581	4654	protein_coding
ENSDARG00000098832	fam168a	1006.56	0.440452	1.35703	0.15309	2.87707	0.00401387	0.0266477	18	2837563	2935695	+	9	2	1981	475	protein_coding
ENSDARG00000103139	LO017843.1	71.2841	0.84029	1.79041	0.292149	2.87624	0.00402442	0.0267096	22	3045495	3078347	+	3	1	1368	5285	protein_coding
ENSDARG00000023228	vsnl1a	6161.07	0.332307	1.25903	0.115543	2.87604	0.00402701	0.0267106	20	35382482	35429737	+	4	1	3234	3933	protein_coding
ENSDARG00000060532	adam22	3206.9	0.45423	1.37005	0.157968	2.87545	0.00403454	0.0267443	16	43152727	43284939	+	31	3	5702	4412	protein_coding
ENSDARG00000078868	tmem74b	245.031	0.444256	1.36061	0.154514	2.87519	0.00403789	0.0267583	6	51773873	51780757	+	2	2	1201	4679	protein_coding
ENSDARG00000077656	arfgef3	1945.4	0.618791	1.53559	0.215287	2.87426	0.00404979	0.0268051	13	2442841	2498321	+	38	6	6689	5454	protein_coding
ENSDARG00000033161	sst1.2	177.431	0.522411	1.43635	0.181758	2.87421	0.00405038	0.0268051	15	36115955	36120277	+	2	1	968	4504	protein_coding
ENSDARG00000109820	NPAS3	2839.04	0.388073	1.30864	0.135021	2.87416	0.00405108	0.0268051	17	9308425	9894157	+	13	4	7063	4526	protein_coding
ENSDARG00000105693	CR354588.1	4403.8	0.693198	1.61686	0.241239	2.87349	0.00405962	0.0268535	7	51219008	51249535	-	2	2	7078	4651	transcribed_unprocessed_pseudogene
ENSDARG00000086033	tspan5a	697.369	0.388062	1.30863	0.135063	2.8732	0.0040634	0.0268622	7	69601812	69636502	-	10	1	1389	4701	protein_coding
ENSDARG00000063711	trim3a	1767.68	0.403681	1.32288	0.140546	2.87224	0.00407571	0.0269192	15	32297441	32353828	+	14	1	7714	4118	protein_coding
ENSDARG00000099732	gfra1a	808.35	0.390781	1.3111	0.136104	2.87119	0.00408931	0.0269601	13	20392656	20519001	-	10	2	3206	4236	protein_coding
ENSDARG00000021805	aes	773.301	0.434178	1.35114	0.151225	2.87107	0.00409084	0.026962	22	21794037	21845685	-	7	1	1692	474	protein_coding
ENSDARG00000061690	nxpe3	476.377	0.438051	1.35477	0.152651	2.86963	0.00410958	0.0270447	9	34230067	34243967	+	7	2	2583	4758	protein_coding
ENSDARG00000018111	kdm7aa	642.748	0.423407	1.34109	0.14756	2.86939	0.00411269	0.027057	4	22484830	22519525	-	18	4	3466	468	protein_coding
ENSDARG00000102584	cpne7	627.525	0.475213	1.39012	0.165626	2.8692	0.00411515	0.0270603	7	67486807	67594818	+	16	2	2916	4781	protein_coding
ENSDARG00000104409	tnk2b	1281.62	0.349289	1.27393	0.121739	2.86916	0.00411566	0.0270603	2	4729155	4797512	-	15	4	5514	4848	protein_coding
ENSDARG00000115424	CABZ01083778.1	217.103	0.485873	1.40043	0.169372	2.86867	0.00412203	0.027094	17	189276	200316	-	7	1	942	5732	protein_coding
ENSDARG00000016396	fam219aa	428.645	0.558583	1.47282	0.194784	2.86771	0.00413454	0.0271599	21	13093136	13123185	-	6	4	1493	4106	protein_coding
ENSDARG00000099888	snn	367.535	0.389238	1.3097	0.135753	2.86726	0.00414049	0.0271808	3	43347517	43821381	-	6	2	1759	4463	protein_coding
ENSDARG00000055132	lrfn4a	1157.71	0.344552	1.26976	0.120171	2.86718	0.00414146	0.0271808	21	26908627	26918903	-	4	2	3200	4903	protein_coding
ENSDARG00000052482	arhgef11	4720.45	0.384361	1.30528	0.134079	2.86667	0.00414817	0.0272167	7	5380320	5487593	-	40	3	8007	4651	protein_coding
ENSDARG00000015653	tnip1	5203.03	0.301849	1.23272	0.105342	2.86542	0.00416461	0.0273	14	49376011	49432800	+	19	4	7783	4038	protein_coding
ENSDARG00000030376	grin2bb	3075.83	0.398948	1.31855	0.139261	2.86475	0.00417335	0.0273408	1	45372562	45553602	-	15	1	9345	4568	protein_coding
ENSDARG00000023766	gnsa	1776.35	0.359878	1.28332	0.125644	2.86427	0.00417971	0.027374	4	4509996	4524284	+	14	1	2660	4579	protein_coding
ENSDARG00000103851	tnrc6c2	4254.72	0.544862	1.45888	0.190233	2.86418	0.00418092	0.027374	6	18714213	18751696	-	19	2	9950	4444	protein_coding
ENSDARG00000063006	cacng7a	291.02	0.582565	1.49751	0.203448	2.86346	0.00419045	0.0273948	19	9840771	9882821	-	6	2	2509	4456	protein_coding
ENSDARG00000061504	kdm4c	1498.48	0.335549	1.26186	0.11719	2.8633	0.00419253	0.0273948	1	21937201	21971913	+	22	2	5166	4679	protein_coding
ENSDARG00000099844	GNAZ	1105.62	0.403253	1.32249	0.140837	2.86326	0.00419305	0.0273948	10	17254502	17284055	-	2	1	1630	4963	protein_coding
ENSDARG00000073824	RASGRF1	2272.34	0.478967	1.39375	0.167285	2.86318	0.00419413	0.0273948	18	26337869	26418637	+	27	1	4177	4996	protein_coding
ENSDARG00000074367	usp12b	1091.33	0.314316	1.24342	0.109784	2.86305	0.00419585	0.0273979	7	51324834	51356823	+	9	1	5359	4185	protein_coding
ENSDARG00000022712	stat3	1321.66	0.500494	1.4147	0.174829	2.86276	0.00419972	0.0274082	3	17030665	17107445	+	25	4	3442	4762	protein_coding
ENSDARG00000017661	braf	1604.98	0.38191	1.30307	0.133407	2.86274	0.00419995	0.0274082	4	12074776	12102036	-	20	3	3074	5052	protein_coding
ENSDARG00000019930	tal1	1112.12	0.411079	1.32968	0.143604	2.8626	0.00420183	0.0274123	22	16535575	16545330	+	4	1	2643	4695	protein_coding
ENSDARG00000058649	trim46b	889.115	0.471641	1.38669	0.164811	2.86171	0.00421358	0.0274807	19	8582685	8604429	-	12	2	2768	53	protein_coding
ENSDARG00000076495	vwc2	176.312	0.437062	1.35384	0.152739	2.86149	0.0042165	0.0274916	13	16150654	16191674	-	4	1	1226	5057	protein_coding
ENSDARG00000036460	tmtops3a	59.0831	0.681802	1.60414	0.238333	2.86071	0.00422692	0.0275185	14	31766144	31780794	+	4	1	2065	445	protein_coding
ENSDARG00000079008	si:dkey-7f3.9	1122.47	0.434263	1.35122	0.151815	2.86047	0.00423017	0.0275314	16	23811554	23835922	+	14	2	6031	4324	protein_coding
ENSDARG00000033489	ube2j1	870.378	0.431962	1.34907	0.151046	2.85981	0.00423888	0.0275799	20	1177751	1191910	-	8	1	2891	4268	protein_coding
ENSDARG00000075666	tsc22d3	6227.83	0.526564	1.44049	0.184171	2.85911	0.00424836	0.0276333	14	27998756	28001986	-	3	1	1684	4691	protein_coding
ENSDARG00000105182	ntan1	298.322	0.431807	1.34892	0.151056	2.85858	0.00425537	0.0276624	6	1779397	1780633	-	1	1	1237	35	protein_coding
ENSDARG00000087165	si:dkeyp-69c1.7	329.628	0.372734	1.2948	0.130405	2.85828	0.00425949	0.027681	21	22630297	22634926	+	5	2	1959	3813	protein_coding
ENSDARG00000097205	ulk2	9647.15	0.524784	1.43872	0.183639	2.85769	0.00426741	0.0277189	15	20843161	20894776	+	27	3	5992	48	protein_coding
ENSDARG00000099569	CU856423.1	10.641	1.60077	3.03304	0.560203	2.85748	0.00427026	0.0277226	19	46416806	46419781	-	2	1	410	322	lincRNA
ENSDARG00000052222	zgc:114118	207.729	0.856725	1.81092	0.299825	2.85742	0.00427098	0.0277226	3	50175166	50177658	-	2	1	2075	4207	protein_coding
ENSDARG00000073802	cntnap5l	901.966	0.322579	1.25056	0.112929	2.85647	0.0042838	0.0277893	11	33312601	33558093	+	25	3	9005	4436	protein_coding
ENSDARG00000078686	arl8a	3198.45	0.316215	1.24506	0.110727	2.85581	0.00429268	0.0278387	22	710759	718615	-	7	1	2734	4173	protein_coding
ENSDARG00000016788	zeb1a	1280.27	0.524322	1.43826	0.183664	2.85478	0.0043066	0.0279207	2	43807230	43852207	-	11	5	4420	5156	protein_coding
ENSDARG00000061143	tapt1b	1424.46	0.396812	1.3166	0.139055	2.85362	0.00432236	0.0280145	1	22770255	22803147	-	14	1	4027	4043	protein_coding
ENSDARG00000112349	CABZ01015105.1	235.679	0.541137	1.45512	0.189711	2.85242	0.00433871	0.0281039	18	7264961	7269671	+	3	1	390	4949	protein_coding
ENSDARG00000036028	arrdc3b	5746.38	0.600439	1.51618	0.210518	2.8522	0.00434181	0.0281091	10	43761480	43771447	-	8	1	2811	4529	protein_coding
ENSDARG00000061373	znf142	541.587	0.382035	1.30318	0.133945	2.85218	0.0043421	0.0281091	9	38385561	38399432	-	8	2	9486	4166	protein_coding
ENSDARG00000103542	vegfaa	297	0.487172	1.40169	0.170814	2.85207	0.00434359	0.0281105	16	4287542	4317879	-	7	1	2658	3977	protein_coding
ENSDARG00000037427	si:ch211-39a7.1	163.967	0.527504	1.44143	0.185195	2.84837	0.00439441	0.0283637	19	8680580	8732037	-	10	2	2513	5074	protein_coding
ENSDARG00000035978	ube3c	1052.14	0.306935	1.23708	0.107796	2.84737	0.00440821	0.0284275	7	40583939	40630698	-	23	3	5648	4364	protein_coding
ENSDARG00000043148	slc1a3b	1940.04	0.493314	1.40767	0.173359	2.84562	0.0044325	0.0285273	10	36558804	36592486	-	10	2	1735	5124	protein_coding
ENSDARG00000056394	TOM1L2	1253.35	0.443915	1.36029	0.156001	2.8456	0.00443282	0.0285273	3	62091298	62125701	-	14	1	7664	3737	protein_coding
ENSDARG00000004574	gtf3c2	185.273	0.448642	1.36476	0.157669	2.84546	0.00443469	0.0285309	20	38543314	38584161	+	20	4	3527	4542	protein_coding
ENSDARG00000019658	pou2f2a	1285.17	0.483135	1.39778	0.169807	2.8452	0.00443829	0.0285457	16	10918252	10991240	+	19	3	7182	4492	protein_coding
ENSDARG00000016749	slco1c1	731.507	0.570855	1.4854	0.200657	2.84493	0.00444206	0.0285485	4	2674898	2727573	-	16	5	2804	5043	protein_coding
ENSDARG00000109502	PHF21B	316.204	0.601508	1.5173	0.211433	2.84492	0.00444227	0.0285485	4	74828055	74892355	-	11	1	1401	5617	protein_coding
ENSDARG00000074521	map6a	1075.44	0.291225	1.22368	0.102371	2.8448	0.00444395	0.0285485	10	32560667	32601380	+	5	2	2722	4802	protein_coding
ENSDARG00000101478	plppr2a	496.087	0.545478	1.4595	0.191755	2.84466	0.00444593	0.0285485	3	14317802	14373165	+	7	2	1763	5389	protein_coding
ENSDARG00000089888	daglb	1155.83	0.258473	1.19621	0.0908671	2.84452	0.00444788	0.0285485	12	964760	979789	-	15	1	2007	567	protein_coding
ENSDARG00000099729	pcdh10a	4896.35	0.282238	1.21608	0.0992379	2.84405	0.00445437	0.0285734	1	12763461	12797410	+	5	5	4553	5131	protein_coding
ENSDARG00000038655	ajap1	2484.82	0.586658	1.50176	0.206285	2.84391	0.00445634	0.0285776	8	21588067	21676306	+	6	2	6988	4015	protein_coding
ENSDARG00000021611	si:dkey-151g10.3	1371.42	0.436617	1.35343	0.153532	2.84382	0.00445768	0.0285778	23	25172682	25222673	+	18	5	4450	5413	protein_coding
ENSDARG00000094417	si:dkey-13n15.2	110.37	0.507794	1.42187	0.17866	2.84224	0.00447974	0.028694	5	21059459	21065094	-	5	1	583	4991	protein_coding
ENSDARG00000074293	adnpb	1305.04	0.305628	1.23596	0.107539	2.84201	0.00448303	0.0287066	23	20518504	20530056	+	4	2	5976	4106	protein_coding
ENSDARG00000011870	sp8a	446.635	0.39652	1.31633	0.139529	2.84185	0.00448525	0.028709	19	2315208	2318391	-	2	2	2445	4712	protein_coding
ENSDARG00000034893	rarab	1650.31	0.409321	1.32806	0.14406	2.84133	0.00449253	0.0287337	3	33065613	33259621	-	11	4	4212	4903	protein_coding
ENSDARG00000062138	ranbp10	1156.98	0.378444	1.29994	0.133224	2.84065	0.00450212	0.0287698	18	21951551	22020509	+	15	1	2573	4955	protein_coding
ENSDARG00000016460	fut9a	1632.93	0.47897	1.39375	0.168628	2.84039	0.00450589	0.0287855	17	15631619	15657029	-	3	2	9401	3837	protein_coding
ENSDARG00000054307	zgc:77151	555.428	0.286958	1.22006	0.101042	2.83998	0.00451163	0.0287876	21	36985209	37027252	-	10	1	2948	4969	protein_coding
ENSDARG00000078850	plekhm2	697.1	0.449566	1.36563	0.158302	2.83992	0.00451255	0.0287876	23	24202559	24226533	-	19	2	3711	4818	protein_coding
ENSDARG00000088463	FO904873.1	449.85	0.516449	1.43043	0.181857	2.83986	0.00451335	0.0287876	15	47386939	47411807	+	10	1	915	5574	protein_coding
ENSDARG00000003281	pik3ip1	3790.59	0.366229	1.28898	0.12896	2.83986	0.00451338	0.0287876	5	20866572	20879527	-	6	1	2094	4546	protein_coding
ENSDARG00000077364	mapk9	406.972	0.447713	1.36388	0.157656	2.8398	0.00451413	0.0287876	21	32349190	32374656	-	12	2	1926	4792	protein_coding
ENSDARG00000042368	kif26aa	674.877	0.436471	1.35329	0.153714	2.8395	0.00451841	0.0288065	20	27426507	27552885	+	17	4	10621	4381	protein_coding
ENSDARG00000038116	gnrhr4	97.575	0.850527	1.80316	0.299544	2.83941	0.00451976	0.0288067	18	25391171	25402715	-	4	2	1762	4671	protein_coding
ENSDARG00000008485	lrp3	696.051	0.446371	1.36261	0.157234	2.83889	0.00452709	0.0288288	7	38278860	38310177	+	9	1	4607	4736	protein_coding
ENSDARG00000012684	atp2b1a	3252.14	0.355128	1.2791	0.125104	2.83867	0.00453013	0.0288288	4	16076719	16124419	-	21	2	5951	4409	protein_coding
ENSDARG00000060678	ndst2b	783.559	0.427718	1.3451	0.150679	2.8386	0.00453115	0.0288288	12	35203091	35339564	+	15	2	3960	5098	protein_coding
ENSDARG00000062934	gpr12	360.349	0.510227	1.42427	0.179765	2.8383	0.00453551	0.0288482	24	21584074	21588914	-	2	2	3518	4611	protein_coding
ENSDARG00000090642	si:dkey-54n8.4	470.034	0.550138	1.46423	0.193962	2.83632	0.0045636	0.0289762	15	25375923	25392589	-	4	1	2062	4859	protein_coding
ENSDARG00000036911	scamp1	826.873	0.331499	1.25832	0.116902	2.8357	0.00457249	0.0290073	21	3715820	3770636	-	9	2	2784	4256	protein_coding
ENSDARG00000034493	grin2aa	2733.12	0.405085	1.32417	0.142862	2.8355	0.00457538	0.0290089	3	27071749	27277695	+	15	2	9558	4507	protein_coding
ENSDARG00000078244	si:ch211-197l9.2	607.861	0.839052	1.78887	0.296083	2.83384	0.00459923	0.0291263	23	30967686	30996756	+	8	2	3594	49	protein_coding
ENSDARG00000053929	opn4b	312.081	0.660367	1.58048	0.233087	2.83314	0.00460938	0.0291821	12	26084882	26153101	-	11	1	1698	5153	protein_coding
ENSDARG00000008184	mia3	1870.3	0.280897	1.21495	0.0991631	2.83267	0.00461607	0.0291999	20	51758426	51831816	-	30	3	7182	4499	protein_coding
ENSDARG00000103333	baiap2b	892.217	0.83517	1.78407	0.294874	2.8323	0.00462148	0.029222	12	35654749	35689239	+	9	2	1227	542	protein_coding
ENSDARG00000089742	fam161a	1351.59	0.55351	1.46765	0.195441	2.83211	0.00462421	0.029222	1	53686995	53700392	-	7	1	2775	4782	protein_coding
ENSDARG00000091293	dmxl2	7685.24	0.368725	1.29121	0.130196	2.83207	0.00462478	0.029222	18	39669255	39787040	-	45	4	10832	4983	protein_coding
ENSDARG00000061042	gabbr2	1031.16	0.471941	1.38697	0.16667	2.83159	0.00463177	0.0292527	19	34311374	34679738	+	19	1	2808	5053	protein_coding
ENSDARG00000074480	cnksr2a	742.932	0.528142	1.44207	0.186522	2.83153	0.00463259	0.0292527	24	25485264	25673442	-	26	4	3458	5292	protein_coding
ENSDARG00000037905	cacna1aa	7851.57	0.550616	1.46471	0.194564	2.83	0.00465483	0.0293568	3	33773156	33901483	-	48	3	7101	5194	protein_coding
ENSDARG00000020600	rnf144aa	394.036	0.604248	1.52019	0.213561	2.82939	0.0046637	0.0293946	17	35285876	35352690	-	8	1	2755	4287	protein_coding
ENSDARG00000061806	si:dkey-13n15.2	237.105	0.465734	1.38102	0.164623	2.82909	0.00466809	0.0294089	5	21033771	21044693	-	7	1	1259	4813	protein_coding
ENSDARG00000014680	znf710a	786.254	0.371541	1.29373	0.131358	2.82846	0.00467725	0.029458	18	26048128	26094678	+	6	3	2452	4947	protein_coding
ENSDARG00000109844	BX901962.2	70.349	0.706838	1.63222	0.25003	2.82701	0.00469843	0.0295744	4	9623461	9627352	+	3	2	1239	3826	antisense
ENSDARG00000010042	dnm1a	5833.68	0.457412	1.37308	0.161819	2.82669	0.00470319	0.0295958	5	1278092	1421927	+	24	2	5369	4405	protein_coding
ENSDARG00000098612	chrm2a	529.598	0.511108	1.42514	0.18085	2.82614	0.00471126	0.0296108	4	1146346	1284672	+	2	2	1754	5365	protein_coding
ENSDARG00000073914	fam163b	261.572	0.477127	1.39197	0.168828	2.82611	0.00471175	0.0296108	10	10636237	10700769	+	3	2	1894	462	protein_coding
ENSDARG00000041607	eif4ebp3l	2509.24	0.426018	1.34352	0.150746	2.82607	0.00471235	0.0296108	14	6972868	6987649	-	4	2	1325	4294	protein_coding
ENSDARG00000098862	plpp4	78.7496	0.654576	1.57415	0.231697	2.82514	0.004726	0.0296795	13	2538636	2665113	+	8	3	903	5249	protein_coding
ENSDARG00000098258	SLC16A7	986.882	0.431161	1.34832	0.152667	2.82419	0.00473998	0.0297348	KN149739.1	39153	44920	-	3	1	1494	5783	protein_coding
ENSDARG00000069843	kctd12.1	538.624	0.360833	1.28417	0.127766	2.82418	0.00474017	0.0297348	9	21843915	21845783	+	1	1	1869	4345	protein_coding
ENSDARG00000063157	mapk8ip2	4314.91	0.462596	1.37802	0.16387	2.82294	0.00475855	0.0298324	18	8255265	8313686	-	12	3	5080	4577	protein_coding
ENSDARG00000012699	bbx	491.556	0.434852	1.35177	0.154091	2.82205	0.00477184	0.0298893	10	28470307	28525611	-	18	6	4043	491	protein_coding
ENSDARG00000088117	fut8b	482.589	0.399674	1.31921	0.141702	2.82053	0.00479444	0.02998	20	50650143	50740404	+	9	1	1740	5379	protein_coding
ENSDARG00000075043	si:dkeyp-123h10.2	1296.78	0.263407	1.20031	0.0934019	2.82015	0.00480016	0.02999	1	50847783	50859054	-	2	2	2939	4226	protein_coding
ENSDARG00000017790	chrnb2b	1622.34	0.489	1.40347	0.173401	2.82006	0.00480154	0.02999	16	22618620	22678294	+	6	4	7101	4036	protein_coding
ENSDARG00000054666	pgpep1	354.783	0.411244	1.32983	0.145862	2.8194	0.00481142	0.0300089	2	56139941	56162607	+	5	2	5806	3832	protein_coding
ENSDARG00000074073	map6b	630.397	0.468425	1.3836	0.166149	2.8193	0.00481284	0.0300091	15	19915345	19926759	+	3	2	2298	4739	protein_coding
ENSDARG00000111997	npffr1	214.72	0.454676	1.37048	0.16135	2.81795	0.00483309	0.0301072	12	48117443	48127985	-	2	1	5081	4153	protein_coding
ENSDARG00000096717	AL732488.1	214.53	0.540419	1.45439	0.191844	2.81697	0.00484793	0.0301762	12	28937092	28946150	+	4	1	2100	4281	lincRNA
ENSDARG00000077215	eif4g3a	2210.57	0.27473	1.20977	0.0975331	2.81679	0.00485066	0.0301842	11	27828212	27917730	-	36	6	7389	4855	protein_coding
ENSDARG00000003989	crhr1	683.08	0.608042	1.52419	0.215895	2.81638	0.00485684	0.0301887	3	21669545	21889616	+	14	1	9998	3838	protein_coding
ENSDARG00000040452	fam214a	2680.67	0.383964	1.30492	0.136444	2.81409	0.00489157	0.0303566	18	38774584	38857612	+	13	3	7463	4357	protein_coding
ENSDARG00000053484	syne2b	1938.33	0.383687	1.30467	0.136347	2.81405	0.00489219	0.0303566	13	37075322	37254777	-	32	7	7312	4426	protein_coding
ENSDARG00000079858	tmem163a	366.153	0.552808	1.46694	0.196624	2.81149	0.00493122	0.0305728	9	23255410	23313342	+	8	2	1235	485	protein_coding
ENSDARG00000095833	alk	931.163	0.52474	1.43867	0.186668	2.81109	0.00493734	0.030602	17	47187870	47305034	-	22	2	8882	4389	protein_coding
ENSDARG00000100167	CSDC2 (1 of many)	136.867	0.693725	1.61745	0.246896	2.80979	0.00495746	0.0307005	3	5008971	5016893	-	4	1	1220	4295	protein_coding
ENSDARG00000044605	stx12l	1896.14	0.465727	1.38101	0.165815	2.80872	0.00497396	0.0307591	16	7626535	7641367	+	9	3	4106	3816	protein_coding
ENSDARG00000027041	pcdh17	5718.16	0.3488	1.2735	0.124242	2.80742	0.00499406	0.030866	11	32576300	32723851	-	5	1	5398	4581	protein_coding
ENSDARG00000098788	pcdh2g5	8956.32	0.467152	1.38238	0.166453	2.80652	0.00500803	0.0309287	14	1887677	2032753	-	14	11	30619	4386	protein_coding
ENSDARG00000009262	si:dkey-97m3.1	447.458	0.54892	1.46299	0.1956	2.80633	0.00501086	0.0309287	4	1988460	2036620	-	12	2	2657	4716	protein_coding
ENSDARG00000077470	si:dkey-193b15.8	222.211	0.465979	1.38125	0.166047	2.80631	0.00501129	0.0309287	2	36862473	36892883	+	4	1	1028	5292	protein_coding
ENSDARG00000100349	prkacaa	2074.26	0.421974	1.33976	0.150381	2.80603	0.00501555	0.0309462	3	49459828	49504023	-	10	1	2199	4807	protein_coding
ENSDARG00000078542	inpp5ja	183.988	0.590176	1.50543	0.210389	2.80516	0.00502912	0.0310154	10	7831439	7858553	-	14	2	1763	5077	protein_coding
ENSDARG00000045594	shisal1a	441.145	0.513765	1.42777	0.183182	2.80468	0.0050367	0.0310504	4	14826299	14863510	+	4	1	776	5013	protein_coding
ENSDARG00000087575	zmp:0000000912	19.6779	1.83494	3.56757	0.654299	2.80444	0.00504042	0.0310646	3	24655643	24660328	+	1	1	4686	4208	protein_coding
ENSDARG00000060854	kctd3	1906.06	0.580306	1.49517	0.206977	2.80372	0.00505166	0.0311163	17	29345606	29370314	+	18	5	4054	4679	protein_coding
ENSDARG00000071086	gpr155b	785.058	0.616472	1.53312	0.219907	2.80333	0.00505776	0.0311449	6	10758181	10780698	-	17	2	2640	4936	protein_coding
ENSDARG00000074558	cntnap2b	2107.13	0.44609	1.36234	0.159179	2.80245	0.00507156	0.0312124	2	50276755	50372467	-	25	2	6638	4792	protein_coding
ENSDARG00000073713	vav3b	498.458	0.315772	1.24468	0.112713	2.80156	0.00508568	0.03128	2	15776156	15945153	+	8	3	4945	4222	protein_coding
ENSDARG00000001994	stxbp1a	15920.8	0.283545	1.21718	0.101213	2.80148	0.00508682	0.03128	21	13861589	13921022	+	20	3	3629	4483	protein_coding
ENSDARG00000060248	fgd4b	231.188	0.559256	1.47351	0.199648	2.80121	0.00509116	0.0312978	4	3312852	3338940	+	17	1	3576	4664	protein_coding
ENSDARG00000014854	reep1	349.171	0.645646	1.56444	0.230522	2.8008	0.00509763	0.0313288	17	43486436	43504103	+	8	2	1687	4529	protein_coding
ENSDARG00000009214	mfsd13a	1119.54	0.396479	1.31629	0.141588	2.80023	0.00510666	0.0313578	12	33894396	33915123	+	10	3	4257	4501	protein_coding
ENSDARG00000100396	pip5k1aa	434.221	0.397793	1.31749	0.142088	2.79962	0.0051163	0.0314082	19	10892465	10915898	-	16	1	2908	4484	protein_coding
ENSDARG00000020596	miga1	574.572	0.273451	1.2087	0.0976837	2.79935	0.0051205	0.0314251	2	8663108	8688759	-	16	2	2574	4674	protein_coding
ENSDARG00000037783	proza	7323.76	0.302166	1.23299	0.107948	2.79919	0.00512312	0.0314323	3	62382661	62393457	-	9	4	3411	4925	protein_coding
ENSDARG00000008790	actr3b	347.079	0.635559	1.55354	0.227081	2.79883	0.00512889	0.0314487	24	7294929	7321934	-	12	2	1622	4457	protein_coding
ENSDARG00000102229	mapk8ip1a	2327.38	0.402047	1.32138	0.143688	2.79806	0.00514111	0.0315073	25	13801716	13842618	-	12	2	4883	4266	protein_coding
ENSDARG00000113552	fam78bb	123.733	0.587174	1.5023	0.21001	2.79594	0.00517492	0.0316524	8	19642199	19649617	-	2	1	893	5073	protein_coding
ENSDARG00000007601	zmynd8	948.374	0.341524	1.26709	0.122167	2.79555	0.00518117	0.0316728	11	18560667	18604542	-	22	4	6487	4481	protein_coding
ENSDARG00000063018	fam78ba	373.262	0.477389	1.39222	0.170858	2.79407	0.00520499	0.0318006	2	10056100	10062575	-	2	1	2338	4713	protein_coding
ENSDARG00000088227	tmem163b	400.224	0.480267	1.395	0.171968	2.79277	0.00522586	0.0318695	22	12094484	12161095	-	8	3	2142	4332	protein_coding
ENSDARG00000033307	igf2b	1549.98	0.258314	1.19608	0.0925167	2.79208	0.00523698	0.0319158	25	24039364	24046870	-	4	1	3385	3988	protein_coding
ENSDARG00000069763	etv5a	2766.75	0.392144	1.31234	0.140457	2.7919	0.00523988	0.0319245	9	22631672	22649297	+	14	5	3845	4541	protein_coding
ENSDARG00000087742	map4k3a	884.026	0.387367	1.308	0.13876	2.79163	0.00524429	0.0319344	11	30365668	30508851	-	34	3	4878	4188	protein_coding
ENSDARG00000077994	b4galt2	460.495	0.511498	1.42553	0.183238	2.79144	0.00524735	0.0319344	2	33476766	33676494	-	7	2	1986	4869	protein_coding
ENSDARG00000019962	dopey1	2307.55	0.307542	1.2376	0.110232	2.78996	0.00527143	0.0320542	16	33062570	33097398	-	39	3	8213	4939	protein_coding
ENSDARG00000062427	clcn2a	293.308	0.522465	1.43641	0.187318	2.78918	0.00528409	0.0321133	2	16885285	17044959	-	24	3	3709	5093	protein_coding
ENSDARG00000044381	siah2l	1302.46	0.382737	1.30381	0.13728	2.78802	0.0053032	0.0322115	21	38659302	38717854	-	2	2	1787	5204	protein_coding
ENSDARG00000023117	gopc	489.022	0.454546	1.37035	0.163057	2.78765	0.00530924	0.0322299	20	42246948	42281434	+	9	2	2337	4874	protein_coding
ENSDARG00000060366	slc12a9	632.668	0.480308	1.39504	0.172306	2.78753	0.0053111	0.0322299	5	38215924	38248462	-	15	2	4466	4758	protein_coding
ENSDARG00000006383	stxbp5l	3013.92	0.43505	1.35196	0.156071	2.78751	0.00531153	0.0322299	9	27415754	27649406	-	28	4	4941	4985	protein_coding
ENSDARG00000022832	bnip4	438.239	0.523035	1.43697	0.187665	2.78706	0.00531885	0.0322617	17	20231801	20236309	-	5	3	1401	3883	protein_coding
ENSDARG00000078226	cdh12a	437.133	0.551153	1.46526	0.197834	2.78593	0.00533737	0.0323651	2	28995776	29116892	+	12	1	2944	4983	protein_coding
ENSDARG00000093089	tac3a	275.825	0.64117	1.55959	0.230199	2.78529	0.00534798	0.0323934	23	28139489	28141419	-	7	1	710	4169	protein_coding
ENSDARG00000058692	fzd3b	535.3	0.396573	1.31638	0.14241	2.78472	0.00535733	0.032441	17	8498782	8570367	-	9	4	3552	5267	protein_coding
ENSDARG00000101606	rims2a	2133.7	0.360974	1.28429	0.129645	2.78432	0.00536399	0.0324708	16	44338805	44399335	-	8	2	1774	5096	protein_coding
ENSDARG00000102199	im:6912630	563.367	0.340226	1.26595	0.122218	2.78376	0.00537335	0.032493	23	39755641	39772107	-	6	2	4769	3678	protein_coding
ENSDARG00000055543	appb	20937.6	0.237886	1.17926	0.0855105	2.78195	0.00540334	0.0326202	9	35026415	35155089	-	19	5	4496	4811	protein_coding
ENSDARG00000111704	CABZ01096573.1	407.402	0.460811	1.37632	0.165649	2.78185	0.00540505	0.0326214	1	58762742	58766424	-	5	1	843	5469	protein_coding
ENSDARG00000037498	gria3b	3149.7	0.439664	1.35629	0.158055	2.78171	0.00540729	0.032626	14	12533560	12837432	-	17	3	6083	3927	protein_coding
ENSDARG00000102453	slc1a2b	27238.9	0.370945	1.2932	0.133372	2.78127	0.0054146	0.032661	25	37366698	37407757	+	11	5	4291	4924	protein_coding
ENSDARG00000000966	ncor2	8294.26	0.403362	1.32259	0.145045	2.78096	0.0054199	0.032684	8	43379436	43574935	-	46	4	10270	5078	protein_coding
ENSDARG00000071685	slco5a1a	518.148	0.481088	1.3958	0.173002	2.78082	0.00542213	0.0326884	24	19591893	19697446	+	12	3	4699	4454	protein_coding
ENSDARG00000103697	arnt2	4191.22	0.439139	1.35579	0.157994	2.77947	0.00544477	0.0327905	7	10701732	10877536	+	20	5	8155	3941	protein_coding
ENSDARG00000099124	f3a	315.351	0.482822	1.39747	0.173716	2.77938	0.00544624	0.0327905	24	31277360	31290706	+	6	1	1372	414	protein_coding
ENSDARG00000108787	TRIM67	319.273	0.518205	1.43217	0.186448	2.77935	0.00544677	0.0327905	20	4060839	4132099	+	9	1	2094	5664	protein_coding
ENSDARG00000053527	snx24	125.476	0.515102	1.42909	0.185337	2.77927	0.00544808	0.0327905	10	7727281	7734939	-	7	1	1452	4022	protein_coding
ENSDARG00000079293	gdpd4b	62.2139	0.742626	1.67322	0.267228	2.779	0.00545271	0.0327913	21	22311964	22325124	-	16	3	1937	4708	protein_coding
ENSDARG00000055792	foxo4	5712.43	0.438738	1.35542	0.157882	2.7789	0.00545434	0.0327921	14	30910114	30917928	+	3	2	5206	4291	protein_coding
ENSDARG00000079276	ube2ql1	1923.82	0.430866	1.34804	0.155098	2.77803	0.00546904	0.0328624	19	27957119	27966780	-	2	2	929	5554	protein_coding
ENSDARG00000030512	tsnaxip1	426.385	0.510851	1.42489	0.183962	2.77694	0.00548733	0.032936	18	21931741	21950751	-	17	3	3073	4019	protein_coding
ENSDARG00000095536	TRIM62 (1 of many)	61.3498	0.642585	1.56112	0.231464	2.77618	0.00550013	0.0330038	11	40227753	40257225	-	4	1	1198	5167	protein_coding
ENSDARG00000053454	cntn3b	790.152	0.574454	1.48911	0.206975	2.77547	0.00551217	0.0330488	6	44584775	44711942	-	23	1	6398	4322	protein_coding
ENSDARG00000063056	tulp4b	3742.21	0.403436	1.32265	0.145454	2.77363	0.00554349	0.0332184	17	8183393	8211012	+	17	2	7649	4552	protein_coding
ENSDARG00000055698	pcnxl2	2754.4	0.34655	1.27152	0.124964	2.77319	0.00555093	0.0332538	13	23669659	23735251	+	35	4	10873	4278	protein_coding
ENSDARG00000076174	trim2b	1422.64	0.413722	1.33212	0.149223	2.7725	0.00556268	0.0333059	1	10003193	10033113	+	12	3	4090	4381	protein_coding
ENSDARG00000039343	ahcyl2	3945.82	0.383502	1.3045	0.138373	2.77151	0.00557976	0.0333576	4	5025625	5092335	-	18	2	2851	4851	protein_coding
ENSDARG00000078652	zfyve1	586.844	0.457615	1.37327	0.165117	2.77146	0.0055806	0.0333576	20	28407720	28418719	+	11	1	2340	5265	protein_coding
ENSDARG00000079581	nyap2a	791.083	0.631245	1.5489	0.227773	2.77138	0.005582	0.0333576	15	35698508	35895161	+	10	3	3428	5312	protein_coding
ENSDARG00000062056	elmod1	6991.54	0.392974	1.3131	0.141812	2.77109	0.00558686	0.0333775	21	22099300	22115192	-	13	6	5319	3886	protein_coding
ENSDARG00000105121	FAM135B	976.445	0.66294	1.58331	0.239253	2.77087	0.00559069	0.0333912	KN150230.1	48970	123549	+	21	4	4754	4968	protein_coding
ENSDARG00000098903	tfe3a	703.869	0.591018	1.50631	0.213324	2.77052	0.00559673	0.033409	8	7778770	7809451	+	11	2	2256	5071	protein_coding
ENSDARG00000038467	igsf8	1650.59	0.396682	1.31648	0.143191	2.7703	0.00560043	0.0334129	6	58698475	58772272	+	20	2	4577	4191	protein_coding
ENSDARG00000071524	insrb	3681.17	0.546502	1.46054	0.197296	2.76997	0.00560617	0.0334289	22	10927370	11054244	-	21	1	5644	4954	protein_coding
ENSDARG00000018788	st8sia2	139.032	0.490756	1.40518	0.177193	2.76962	0.00561223	0.0334559	18	25027495	25051846	-	6	1	2321	4369	protein_coding
ENSDARG00000074153	slitrk5b	387.736	0.604707	1.52067	0.218376	2.76911	0.00562096	0.0334861	9	53535419	53537989	-	1	1	2571	4675	protein_coding
ENSDARG00000077761	nlgn4b	523.08	0.532335	1.44627	0.192254	2.76891	0.00562437	0.0334917	9	55321322	55418196	+	8	3	3206	5206	protein_coding
ENSDARG00000026988	tbc1d22b	165.363	0.456523	1.37223	0.165017	2.76651	0.00566592	0.0336931	8	10339869	10449671	+	13	4	1952	4728	protein_coding
ENSDARG00000042725	cebpb	1061.31	0.806976	1.74954	0.291799	2.76552	0.00568313	0.0337771	8	28448267	28449782	-	1	1	1516	5251	protein_coding
ENSDARG00000036040	atg13	2816.28	0.362125	1.28532	0.130961	2.76514	0.00568983	0.0338077	7	38793832	38807827	-	18	4	2580	4372	protein_coding
ENSDARG00000020926	creb3l3l	3214.94	0.288826	1.22165	0.104472	2.76464	0.00569864	0.0338417	8	31375119	31384620	-	10	3	2699	4165	protein_coding
ENSDARG00000022668	grapb	154.786	0.479349	1.39411	0.173404	2.76434	0.00570377	0.0338537	1	8165340	8192418	-	5	1	3206	3375	protein_coding
ENSDARG00000075505	PTGFRN	99.0076	0.589178	1.50439	0.213254	2.7628	0.00573086	0.0339954	1	1941031	2000357	+	9	1	3026	5545	protein_coding
ENSDARG00000062460	sgk3	819.564	0.394767	1.31473	0.142891	2.76271	0.00573231	0.0339954	24	23758510	23784701	-	17	1	2936	4067	protein_coding
ENSDARG00000013317	pygmb	8711.3	0.311004	1.24057	0.1126	2.76203	0.00574427	0.0340571	7	22823889	22852189	+	20	4	5071	4354	protein_coding
ENSDARG00000013681	si:dkey-42i9.6	1309.2	0.334012	1.26051	0.120938	2.76185	0.00574743	0.034059	22	10560686	10570749	-	5	1	2184	4057	protein_coding
ENSDARG00000035253	npr3	511.629	0.300447	1.23153	0.108789	2.76175	0.00574926	0.034059	5	41260478	41307550	-	8	1	3297	4343	protein_coding
ENSDARG00000061490	u2surp	5389.01	0.229811	1.17268	0.0832297	2.76116	0.00575962	0.0341018	2	26623377	26642944	-	23	4	4081	4345	protein_coding
ENSDARG00000006747	tmem178b	2725.43	0.424851	1.34243	0.153887	2.7608	0.00576608	0.0341308	4	12111154	12239160	+	5	2	10605	3845	protein_coding
ENSDARG00000058885	ttc29	11.2808	1.54891	2.92596	0.561063	2.76067	0.00576831	0.0341348	16	4497302	4512795	+	10	2	1646	4611	protein_coding
ENSDARG00000101307	pcdh1gb2	99.7623	0.568496	1.48298	0.205946	2.76042	0.00577273	0.0341517	10	21677058	21818583	+	6	2	2904	4401	protein_coding
ENSDARG00000004836	dnajc5ab	4185.68	0.435188	1.35209	0.157675	2.76003	0.00577965	0.0341833	23	17472702	17509656	-	5	2	5521	3641	protein_coding
ENSDARG00000006923	cacna1ab	3415.61	0.542035	1.45602	0.196424	2.75952	0.00578862	0.0342086	11	30817943	31026335	+	49	6	8718	506	protein_coding
ENSDARG00000036584	st8sia5	1857.15	0.427475	1.34488	0.154979	2.75827	0.00581081	0.0343139	21	5209476	5240595	+	9	4	1567	5086	protein_coding
ENSDARG00000077145	adcy3a	1719.45	0.293709	1.22579	0.106486	2.7582	0.00581214	0.0343139	16	2515223	2558653	-	20	1	3360	5577	protein_coding
ENSDARG00000103211	si:dkey-19b23.8	377.997	0.581412	1.49631	0.210797	2.75816	0.00581272	0.0343139	7	20600674	20611039	-	3	1	2884	4449	protein_coding
ENSDARG00000002656	stxbp5a	3349.71	0.422876	1.3406	0.153357	2.75747	0.00582507	0.0343682	20	31745949	31905968	-	28	3	7466	4387	protein_coding
ENSDARG00000096784	CU929359.2	135.872	0.484777	1.39937	0.175818	2.75726	0.0058288	0.034381	12	2578020	2606520	+	5	1	970	4299	lincRNA
ENSDARG00000004158	tmem63c	771.121	0.334125	1.26061	0.121199	2.75683	0.0058364	0.0344165	17	44780166	44923661	+	23	4	4553	4494	protein_coding
ENSDARG00000007561	cdh23	390.3	0.479748	1.3945	0.174038	2.75658	0.00584099	0.034425	13	43050562	43213012	+	55	1	9179	5137	protein_coding
ENSDARG00000091130	kcnq2b	1071.39	0.53567	1.44961	0.194362	2.75604	0.00585063	0.0344539	6	58406014	58499844	+	15	2	6501	4279	protein_coding
ENSDARG00000055162	zhx2a	1240.76	0.37805	1.29958	0.137195	2.75557	0.00585907	0.0344943	16	25608778	25643226	+	4	1	3779	4496	protein_coding
ENSDARG00000076202	zdhhc11	77.6643	0.649787	1.56894	0.235853	2.75505	0.00586837	0.0345397	16	52901490	52916248	-	9	1	954	5325	protein_coding
ENSDARG00000006125	csnk1db	6242.26	0.257808	1.19566	0.0936236	2.75366	0.00589321	0.0346673	12	33320504	33336787	+	10	2	3081	4531	protein_coding
ENSDARG00000032013	pafah1b1a	2621.58	0.257596	1.19549	0.0935641	2.75315	0.00590244	0.0347122	15	25273185	25319663	-	11	3	2290	4747	protein_coding
ENSDARG00000098826	plcl2	790.733	0.402532	1.32183	0.146212	2.75306	0.00590406	0.0347124	16	49088698	49160181	+	11	5	3598	4578	protein_coding
ENSDARG00000036575	si:ch73-71d17.2	806.647	0.522062	1.43601	0.189643	2.75286	0.00590769	0.0347244	7	19397129	19420334	-	15	1	6673	4199	protein_coding
ENSDARG00000056998	kirrel1b	1308.16	0.29075	1.22328	0.10563	2.75254	0.00591351	0.034749	2	43961626	44038776	-	15	2	3955	4862	protein_coding
ENSDARG00000004218	rnd1b	1489.12	0.52216	1.4361	0.189707	2.75245	0.00591507	0.034749	23	26979174	27006062	+	6	2	3115	4222	protein_coding
ENSDARG00000099614	purab	1721.08	0.387188	1.30784	0.140701	2.75184	0.00592617	0.0347955	14	8261417	8271686	-	1	1	10270	3968	protein_coding
ENSDARG00000077609	elfn2a	282.531	0.614079	1.53058	0.223206	2.75117	0.00593829	0.0348236	22	15009168	15010688	-	1	1	1521	4602	protein_coding
ENSDARG00000076943	lhfpl4b	424.896	0.325101	1.25275	0.11817	2.75113	0.00593893	0.0348236	8	7382006	7391721	-	6	2	862	5696	protein_coding
ENSDARG00000075747	zfyve16	1136.69	0.315333	1.2443	0.114634	2.75077	0.0059455	0.0348528	10	2975974	3026523	+	18	3	4545	5025	protein_coding
ENSDARG00000097420	si:ch73-250a16.5	141.154	0.425263	1.34282	0.15466	2.74967	0.00596555	0.0349249	9	881589	889567	-	5	1	1288	4387	protein_coding
ENSDARG00000103196	zgc:113343	144.938	0.401014	1.32044	0.145864	2.74924	0.0059734	0.0349413	21	2219724	2232640	-	6	3	1827	4269	protein_coding
ENSDARG00000040237	mef2d	4703.08	0.426219	1.34371	0.155072	2.74853	0.00598638	0.0349985	16	29072874	29194517	-	13	7	7228	431	protein_coding
ENSDARG00000063095	ctsf	11041.2	0.376984	1.29862	0.137199	2.74772	0.00600105	0.0350468	14	7140997	7164646	+	14	3	3357	4194	protein_coding
ENSDARG00000093469	znf653	273.707	0.405022	1.32411	0.147413	2.74754	0.00600449	0.0350481	3	14571813	14606118	+	11	3	2267	4539	protein_coding
ENSDARG00000024017	mdga2a	1184.17	0.406248	1.32523	0.147864	2.74745	0.00600615	0.0350485	17	28340138	28564070	+	19	3	4214	5033	protein_coding
ENSDARG00000042277	efnb3b	860.706	0.397711	1.31742	0.144809	2.74644	0.00602458	0.0351373	7	20965880	21089475	+	5	2	1959	5033	protein_coding
ENSDARG00000057394	rab33a	468.505	0.427139	1.34456	0.155535	2.74625	0.00602803	0.0351393	14	17593284	17599452	-	2	1	3722	3544	protein_coding
ENSDARG00000044136	rab3gap2	1413.44	0.253549	1.19214	0.0923258	2.74625	0.00602816	0.0351393	17	25609826	25630848	-	36	4	5360	4813	protein_coding
ENSDARG00000032769	slc38a9	493.791	0.643825	1.56247	0.234499	2.74554	0.00604116	0.0352057	10	6907715	6944407	+	15	1	1921	4617	protein_coding
ENSDARG00000098880	pclob	19906.2	0.569686	1.4842	0.207594	2.74423	0.00606532	0.0353371	18	9615147	9722291	+	42	5	31976	4425	protein_coding
ENSDARG00000038918	drd1b	572.1	0.51856	1.43252	0.188988	2.74388	0.00607171	0.0353649	9	54417141	54419308	+	2	1	2042	4598	protein_coding
ENSDARG00000070604	zgc:162509	434.299	0.938393	1.91639	0.342105	2.743	0.00608807	0.0354507	16	13965923	13976935	+	2	1	2653	4214	protein_coding
ENSDARG00000099727	ssbp2	889.528	0.438183	1.3549	0.159757	2.7428	0.00609171	0.0354624	10	42930353	43029001	-	18	2	2664	4602	protein_coding
ENSDARG00000007490	adrb1	208.594	0.423979	1.34162	0.154611	2.74224	0.00610217	0.0354949	12	30442230	30443562	-	1	1	1333	4959	protein_coding
ENSDARG00000060480	ubr1	306.515	0.415538	1.3338	0.151576	2.74144	0.00611699	0.0355533	17	39790388	39817543	+	11	1	1276	4976	protein_coding
ENSDARG00000103394	kif5bb	3049.13	0.359621	1.28309	0.13122	2.74059	0.00613285	0.035591	12	41510492	41551599	+	25	2	3227	5002	protein_coding
ENSDARG00000071353	si:ch211-235e9.8	4435.88	0.441138	1.35767	0.160996	2.74005	0.00614293	0.0356372	14	46074311	46113404	-	9	3	9472	3884	protein_coding
ENSDARG00000045976	sidt2	2124.94	0.377136	1.29876	0.137673	2.73935	0.00615603	0.0356847	15	47525073	47554887	+	27	1	2538	5386	protein_coding
ENSDARG00000105123	zer1	1196.61	0.312548	1.2419	0.114154	2.73794	0.00618246	0.0357901	21	103194	115531	+	14	1	2325	5815	protein_coding
ENSDARG00000101849	adipor2	2973.62	0.369847	1.29222	0.13509	2.73777	0.00618569	0.0357901	4	8670662	8711031	+	8	2	6070	4237	protein_coding
ENSDARG00000043627	tbc1d9	657.626	0.516517	1.4305	0.188754	2.73645	0.00621056	0.0359171	14	1365097	1392173	+	23	2	3661	5507	protein_coding
ENSDARG00000101917	pmfbp1	203.047	0.462362	1.3778	0.168965	2.73643	0.00621092	0.0359171	7	67817256	67842997	-	6	1	1124	5044	protein_coding
ENSDARG00000060925	jarid2a	1323.11	0.401772	1.32113	0.14687	2.73557	0.00622725	0.0359943	16	25407021	25500729	+	17	2	4647	5128	protein_coding
ENSDARG00000041428	yrdc	228.911	0.504369	1.4185	0.184387	2.73538	0.00623075	0.0359943	16	4178949	4190726	+	8	3	3419	3928	protein_coding
ENSDARG00000088789	mast1b	2593.2	0.397123	1.31688	0.14518	2.73537	0.00623094	0.0359943	3	6720858	6768905	-	30	7	7671	4904	protein_coding
ENSDARG00000079059	retreg1	332.013	0.574788	1.48946	0.210164	2.73495	0.00623905	0.0360198	2	31781843	31800521	-	9	3	1953	4639	protein_coding
ENSDARG00000060586	ctdspl2b	1586.92	0.251664	1.19058	0.09202	2.73488	0.00624021	0.0360198	7	31374383	31395511	+	13	2	6519	3703	protein_coding
ENSDARG00000110874	CR847537.1	571.036	0.603662	1.51957	0.220832	2.73358	0.006265	0.0361151	3	33570583	33574576	-	8	5	2531	5022	protein_coding
ENSDARG00000005690	slc25a23a	1348.95	0.75727	1.69029	0.277143	2.73241	0.00628719	0.0362202	1	54974191	54997746	-	10	1	6252	4181	protein_coding
ENSDARG00000038068	ddx5	11282.1	0.46445	1.37979	0.170055	2.73117	0.00631101	0.036327	3	25269861	25275403	-	12	6	3463	4589	protein_coding
ENSDARG00000104269	si:ch211-271d10.2	260.163	0.589266	1.50448	0.21582	2.73036	0.00632655	0.0363643	16	46093254	46097432	-	2	1	840	5238	protein_coding
ENSDARG00000102198	PCDHGC4 (1 of many)	114.428	0.640284	1.55864	0.234584	2.72944	0.00634411	0.0364514	14	2362347	2364761	-	1	1	2415	4422	protein_coding
ENSDARG00000030832	otofa	2080.37	0.34153	1.2671	0.12514	2.72918	0.00634917	0.0364515	20	31076488	31212556	+	48	4	7224	4614	protein_coding
ENSDARG00000052426	si:ch211-256e16.3	574.877	0.352405	1.27669	0.129126	2.72915	0.00634982	0.0364515	3	58133227	58154489	+	11	1	2715	5462	protein_coding
ENSDARG00000063229	xpo1b	4408.06	0.316663	1.24545	0.11603	2.72914	0.00635005	0.0364515	17	23964132	23988404	+	24	4	7994	4403	protein_coding
ENSDARG00000020693	sesn1	22994.2	0.477661	1.39248	0.175089	2.72811	0.00636983	0.0365378	20	32152355	32231157	+	12	4	4992	4123	protein_coding
ENSDARG00000002210	stk25a	631.328	0.437081	1.35386	0.160215	2.7281	0.00637011	0.0365378	6	27041594	27057702	-	12	4	2118	458	protein_coding
ENSDARG00000075245	wdr11	2358.88	0.374473	1.29637	0.13733	2.72681	0.00639507	0.0366523	13	2732951	2828218	+	29	2	5855	4644	protein_coding
ENSDARG00000013928	plekhb2	1099.35	0.344418	1.26964	0.126332	2.72628	0.00640518	0.0366812	22	16432404	16443202	-	7	2	3065	3684	protein_coding
ENSDARG00000069378	pard6a	1200.78	0.415201	1.33348	0.152331	2.72564	0.00641761	0.036733	18	22028674	22094102	-	3	1	3890	4103	protein_coding
ENSDARG00000094192	si:dkeyp-82a1.2	19.9194	1.01006	2.01399	0.370769	2.72422	0.00644535	0.0368725	8	20956078	20971940	+	5	1	782	4578	protein_coding
ENSDARG00000098816	kcnc3b	555.276	0.452375	1.36829	0.166082	2.7238	0.00645353	0.0368941	24	37080771	37170289	+	4	1	1944	591	protein_coding
ENSDARG00000096748	asb2a.1	28.3044	0.881835	1.84272	0.323766	2.72368	0.00645587	0.0368941	20	27316678	27330383	-	11	2	2655	4177	protein_coding
ENSDARG00000087749	ccser2a	2207.37	0.49344	1.4078	0.181168	2.72366	0.00645639	0.0368941	17	26477611	26538075	-	12	3	7460	4382	protein_coding
ENSDARG00000077608	gpr137bb	1451.93	0.537158	1.45111	0.197224	2.72359	0.00645757	0.0368941	11	44526892	44543082	-	7	2	4214	4124	protein_coding
ENSDARG00000040971	zgc:92606	3168.09	0.424379	1.34199	0.155853	2.72294	0.00647038	0.0369576	16	12265158	12276225	+	6	2	1075	4056	protein_coding
ENSDARG00000020982	prickle2a	2021.43	0.447734	1.3639	0.164543	2.72108	0.00650682	0.0371367	8	54081819	54105734	+	8	2	4885	4575	protein_coding
ENSDARG00000061437	inpp5f	881.402	0.445229	1.36153	0.163758	2.71881	0.00655165	0.0373437	13	25505580	25532487	+	20	1	3363	4942	protein_coding
ENSDARG00000014218	mecp2	485.01	0.445174	1.36148	0.163787	2.71801	0.00656753	0.0374066	8	7616573	7637640	-	3	2	1687	5542	protein_coding
ENSDARG00000115869	ATP9A	484.729	0.508815	1.42288	0.187208	2.71791	0.00656964	0.0374066	23	38952529	39063597	+	35	7	8237	4142	protein_coding
ENSDARG00000115805	GGT7	1238.77	0.331835	1.25861	0.122116	2.71738	0.00658009	0.0374374	23	2560005	2699606	+	13	1	1722	5604	protein_coding
ENSDARG00000074210	ARF4 (1 of many)	25.5147	1.10508	2.15111	0.406718	2.71708	0.00658613	0.037462	11	42478184	42481817	+	5	1	973	3618	protein_coding
ENSDARG00000016531	klhl4	478.231	0.480913	1.39563	0.177033	2.71651	0.0065974	0.0374968	14	26796684	26843597	+	9	5	2577	4637	protein_coding
ENSDARG00000062532	washc2c	2260.68	0.219041	1.16396	0.080717	2.71369	0.00665387	0.0377001	13	18073211	18122333	-	32	4	4787	4658	protein_coding
ENSDARG00000076829	ankib1b	1652.81	0.412999	1.33145	0.152206	2.71342	0.0066593	0.0377211	16	16041643	16120941	-	20	1	4345	4941	protein_coding
ENSDARG00000039500	LRFN3	648.91	0.453357	1.36922	0.167113	2.71287	0.00667035	0.037764	18	49411417	49447042	+	3	2	3104	491	protein_coding
ENSDARG00000044632	myo7ab	841.193	0.486715	1.40125	0.179442	2.71239	0.00667999	0.0377893	21	22237964	22309466	+	47	2	6602	4889	protein_coding
ENSDARG00000054835	ugt5f1	159.505	0.519821	1.43378	0.191701	2.71163	0.00669533	0.0378466	18	1249617	1270220	-	3	3	1847	4667	protein_coding
ENSDARG00000060796	slc20a2	3297.65	0.386413	1.30714	0.142551	2.71069	0.00671424	0.0379437	8	29770098	29851706	-	12	2	8352	3985	protein_coding
ENSDARG00000075960	cdh24a	577.244	0.582914	1.49787	0.215052	2.71057	0.00671671	0.0379479	23	40604951	40744851	+	17	2	3529	5112	protein_coding
ENSDARG00000044422	acvr2ba	413.16	0.434917	1.35183	0.160466	2.71034	0.00672148	0.0379552	24	41167269	41220538	-	18	3	2072	5376	protein_coding
ENSDARG00000043012	napgb	2647.72	0.298205	1.22961	0.110032	2.71016	0.00672505	0.0379589	2	54364273	54387550	-	13	1	933	523	protein_coding
ENSDARG00000010031	ssh1b	1828.41	0.445925	1.36219	0.164596	2.70922	0.00674425	0.038043	5	31914906	31928913	-	14	2	6361	4432	protein_coding
ENSDARG00000043821	klf7b	3065.95	0.297502	1.22901	0.109814	2.70914	0.00674574	0.038043	9	28341109	28399071	-	4	2	6011	4297	protein_coding
ENSDARG00000098368	aplp1	16157.3	0.360765	1.28411	0.133202	2.70839	0.00676096	0.0381003	15	37105986	37231035	+	17	2	6507	4569	protein_coding
ENSDARG00000012135	fbxl2	900.175	0.46079	1.37629	0.170134	2.70839	0.00676114	0.0381003	19	42660158	42682947	+	14	1	2170	5051	protein_coding
ENSDARG00000098295	efna3b	337.537	0.369075	1.29152	0.136335	2.70712	0.00678697	0.0382261	16	23087326	23189883	+	7	2	2273	465	protein_coding
ENSDARG00000055429	kat6b	3674.71	0.361155	1.28445	0.133428	2.70675	0.00679464	0.0382595	13	24871050	24906307	-	16	5	6104	522	protein_coding
ENSDARG00000006877	enpp4	148.652	0.640016	1.55835	0.236522	2.70595	0.00681098	0.0383416	17	5599014	5610514	-	4	1	1938	4422	protein_coding
ENSDARG00000086856	stk35	2945.8	0.659063	1.57906	0.243615	2.70534	0.00682337	0.0383997	23	41739721	41762956	-	3	3	1935	478	protein_coding
ENSDARG00000101713	scn2b	1310.04	0.57787	1.49264	0.21368	2.70436	0.00684354	0.0384654	15	12521379	12545683	-	6	3	2641	4048	protein_coding
ENSDARG00000059987	dnah12	269.986	0.35744	1.28115	0.132215	2.70348	0.0068617	0.0385576	23	19506023	19558556	-	75	4	12261	4648	protein_coding
ENSDARG00000079295	cacna1bb	1443.06	0.505907	1.42002	0.187148	2.70325	0.00686648	0.0385646	21	14381227	14630840	-	49	2	7027	5085	protein_coding
ENSDARG00000041560	si:dkey-102f14.5	719.596	0.490112	1.40455	0.181313	2.70313	0.00686895	0.0385685	18	17493859	17507010	+	16	1	1307	4774	protein_coding
ENSDARG00000019063	fat1b	2614.48	0.750332	1.68218	0.277621	2.70272	0.0068774	0.0386061	14	30156449	30226882	-	29	3	16650	4262	protein_coding
ENSDARG00000087762	rab27b	284.255	0.426538	1.344	0.1579	2.70132	0.00690647	0.0387394	21	1568044	1576198	+	6	2	678	5265	protein_coding
ENSDARG00000024865	dscama	4976.51	0.362056	1.28526	0.134058	2.70074	0.00691849	0.0387869	10	38775408	38974445	+	35	4	7411	5322	protein_coding
ENSDARG00000088589	ponzr3	114.474	1.19159	2.28404	0.441286	2.70027	0.00692839	0.0388324	7	22675475	22677211	+	4	2	866	418	protein_coding
ENSDARG00000055129	pim3	1432.3	0.483081	1.39773	0.178995	2.69885	0.00695789	0.0389664	25	29662411	29666902	+	6	1	2348	4378	protein_coding
ENSDARG00000100398	pax7a	613.898	0.494372	1.40871	0.183187	2.69873	0.00696044	0.0389664	11	41242644	41372948	+	9	5	4882	4467	protein_coding
ENSDARG00000057121	BX511186.1	691.75	0.792579	1.73217	0.293706	2.69855	0.00696426	0.0389664	21	20901505	20915291	+	18	2	2612	4698	protein_coding
ENSDARG00000093901	trhr2	93.1568	0.570007	1.48453	0.211229	2.69852	0.00696479	0.0389664	18	17151916	17173920	+	4	2	1963	4758	protein_coding
ENSDARG00000034434	igf1rb	1505.26	0.421259	1.3391	0.156136	2.69802	0.00697524	0.0390149	7	15446229	15610129	+	21	1	12373	4105	protein_coding
ENSDARG00000029234	stxbp5b	820.513	0.480695	1.39542	0.178172	2.69794	0.0069771	0.0390153	17	7229384	7351488	-	26	1	7083	4289	protein_coding
ENSDARG00000053122	clvs2	857.797	0.470635	1.38572	0.174482	2.69732	0.00698993	0.039077	20	40269891	40319890	-	5	1	1514	4657	protein_coding
ENSDARG00000071493	olfm3a	779.806	0.283992	1.21756	0.105333	2.69613	0.00701497	0.0391948	24	28686287	28711176	-	6	1	2910	4412	protein_coding
ENSDARG00000006878	phf21aa	1877.14	0.365384	1.28822	0.135532	2.69593	0.00701923	0.0392007	7	38821438	38861741	-	15	5	5780	441	protein_coding
ENSDARG00000029402	sort1a	1376.93	0.375977	1.29772	0.139502	2.69514	0.00703599	0.0392742	11	36280523	36341189	-	20	3	6381	4192	protein_coding
ENSDARG00000060374	ttll11	238	0.435215	1.35211	0.161498	2.69487	0.00704159	0.0392954	5	33611951	33668960	+	9	1	2327	5071	protein_coding
ENSDARG00000109358	trhde.2	721.68	0.423202	1.3409	0.157116	2.69356	0.00706941	0.0394305	4	23223881	23408029	+	19	2	2985	5243	protein_coding
ENSDARG00000008279	map2k7	346.264	0.391847	1.31207	0.145489	2.69331	0.00707461	0.0394377	1	45839927	45856178	+	11	4	1425	4989	protein_coding
ENSDARG00000061405	eva1a	183.316	0.413176	1.33161	0.153412	2.69324	0.00707611	0.0394377	17	32571584	32608521	+	4	1	3098	3699	protein_coding
ENSDARG00000062139	eif2ak3	1248.33	0.298869	1.23018	0.111011	2.69226	0.00709704	0.0395241	13	13945218	14004546	+	18	3	4402	5007	protein_coding
ENSDARG00000029114	si:dkey-40m6.8	6816.06	0.452284	1.3682	0.168109	2.69041	0.00713636	0.039733	16	32059785	32080875	+	16	1	10049	4407	protein_coding
ENSDARG00000076246	prune	238.921	0.475742	1.39063	0.176915	2.6891	0.00716454	0.039829	16	38240027	38266885	+	7	2	2197	462	protein_coding
ENSDARG00000062855	plekhg7	821.818	0.570787	1.48533	0.212279	2.68886	0.00716974	0.0398475	18	15887830	15932704	-	17	3	3713	4525	protein_coding
ENSDARG00000053840	ei24	676.408	0.413252	1.33168	0.153695	2.68877	0.00717153	0.0398475	10	39199547	39207900	+	9	2	2036	419	protein_coding
ENSDARG00000099240	acap3b	1054.47	0.44487	1.36119	0.165495	2.68812	0.00718549	0.0399048	11	3385106	3494964	-	25	1	2950	5061	protein_coding
ENSDARG00000075956	faxca	1156.56	0.436959	1.35375	0.162622	2.68696	0.00721048	0.040013	4	5750854	5764255	-	6	1	2166	506	protein_coding
ENSDARG00000078169	cacna2d2b	2135.24	0.428655	1.34598	0.159543	2.68676	0.00721481	0.0400167	22	9472814	9513061	+	37	2	3680	4986	protein_coding
ENSDARG00000059747	kcnj19a	192.448	0.399825	1.31935	0.148866	2.68581	0.00723552	0.0401008	3	38793499	38859305	+	3	1	2024	5035	protein_coding
ENSDARG00000117623	CABZ01058452.1	75.773	0.789398	1.72835	0.293938	2.6856	0.00724002	0.0401008	17	2401258	2422029	-	4	1	4308	3552	lincRNA
ENSDARG00000104014	mark1	442.137	0.471607	1.38665	0.175607	2.68559	0.00724024	0.0401008	22	38337270	38360205	-	18	1	2031	5485	protein_coding
ENSDARG00000027290	nrp1b	669.223	0.417605	1.33571	0.155501	2.68554	0.00724138	0.0401008	2	43469241	43507278	+	9	2	2026	5133	protein_coding
ENSDARG00000094460	CR354556.3	561.643	0.314903	1.24393	0.117261	2.6855	0.00724221	0.0401008	23	40477220	40480582	+	2	1	769	4421	processed_transcript
ENSDARG00000098683	zmiz2	1946.53	0.460553	1.37607	0.171498	2.68547	0.00724282	0.0401008	10	45248326	45341821	+	19	2	4918	5122	protein_coding
ENSDARG00000041706	vgll2a	31.2774	0.915396	1.88609	0.340974	2.68465	0.00726056	0.0401583	20	42431542	42439896	-	4	1	1163	5202	protein_coding
ENSDARG00000089340	rhobtb2b	873.757	0.355321	1.27927	0.132388	2.68395	0.00727586	0.0402328	10	42678520	42716739	+	14	3	4730	4619	protein_coding
ENSDARG00000013596	brd1a	1766.69	0.504622	1.41875	0.188076	2.68308	0.00729482	0.0403172	4	27130412	27150414	+	13	2	6725	4147	protein_coding
ENSDARG00000076611	fbxo21	1037.42	0.549838	1.46392	0.205078	2.68112	0.00733764	0.040523	5	11812080	11836557	+	12	2	1989	4852	protein_coding
ENSDARG00000052104	atg4b	434.859	0.387659	1.30827	0.144598	2.68094	0.00734167	0.0405351	6	27090800	27105013	+	13	2	1827	4505	protein_coding
ENSDARG00000075139	hdac5	2493.29	0.433958	1.35094	0.161883	2.68069	0.00734714	0.0405469	3	22905341	22976456	+	25	2	3740	5414	protein_coding
ENSDARG00000079840	kcnma1a	3149.86	0.483393	1.39803	0.180325	2.68067	0.00734753	0.0405469	13	16521898	16886118	+	31	6	5793	4595	protein_coding
ENSDARG00000010108	bri3bp	634.493	0.369357	1.29178	0.137797	2.68045	0.00735236	0.0405633	5	18904968	18911114	-	3	1	1088	5064	protein_coding
ENSDARG00000102310	si:ch211-156l18.8	417.724	0.794053	1.73394	0.296258	2.68028	0.00735604	0.0405734	11	12052791	12092178	+	11	1	6688	4629	protein_coding
ENSDARG00000117581	CABZ01073015.1	10.2422	1.75212	3.36854	0.65377	2.68003	0.00736155	0.0405935	11	43643158	43646674	+	2	2	935	4364	lincRNA
ENSDARG00000090815	kcnj10a	467.185	0.434151	1.35112	0.162006	2.67984	0.00736563	0.0406058	7	6564653	6604623	-	6	2	1843	5111	protein_coding
ENSDARG00000020133	jdp2b	148.104	0.603215	1.5191	0.225182	2.67879	0.00738886	0.0407187	20	46586678	46595151	+	4	4	2366	4049	protein_coding
ENSDARG00000114976	CABZ01065416.1	135.998	0.48216	1.39683	0.179995	2.67875	0.00738984	0.0407187	8	1725968	1730686	-	3	1	420	5429	protein_coding
ENSDARG00000099545	snx25	2566.61	0.3248	1.25249	0.121265	2.67844	0.00739652	0.0407452	14	3960541	4044545	-	19	2	3989	5061	protein_coding
ENSDARG00000060865	scai	511.327	0.52048	1.43443	0.194367	2.67782	0.00741019	0.0407897	5	31995683	32046297	+	24	6	2352	4885	protein_coding
ENSDARG00000061817	kif1aa	8924.15	0.465728	1.38101	0.173958	2.67724	0.00742305	0.0408502	6	27146671	27273027	+	48	2	9258	4431	protein_coding
ENSDARG00000012801	pfkpb	1321.38	0.328916	1.25607	0.122906	2.67615	0.00744731	0.0409462	2	48119494	48171441	-	24	5	5259	4453	protein_coding
ENSDARG00000089529	desi1b	93.5248	0.641911	1.56039	0.239867	2.67611	0.00744827	0.0409462	12	18895657	18898475	-	6	2	1358	4006	protein_coding
ENSDARG00000031200	ppp2r5cb	2315.66	0.308835	1.23871	0.115408	2.67604	0.00744988	0.0409462	20	53898193	53963515	-	17	2	7723	4011	protein_coding
ENSDARG00000044251	rasgef1bb	1326.97	0.368954	1.29142	0.137894	2.67564	0.00745867	0.0409662	10	9159279	9184667	+	14	1	2173	451	protein_coding
ENSDARG00000103658	hivep1	6936.46	0.538252	1.45221	0.201169	2.67562	0.00745915	0.0409662	19	3383025	3488860	-	10	4	13276	4271	protein_coding
ENSDARG00000011941	bmpr2a	2431.91	0.453744	1.36959	0.169647	2.67464	0.00748104	0.0410375	6	12797648	12868401	-	16	3	5060	4848	protein_coding
ENSDARG00000088444	selenol	92.2332	0.88531	1.84716	0.33123	2.67279	0.00752229	0.0412301	20	3943237	3953631	-	11	1	903	4762	protein_coding
ENSDARG00000013128	pdk1	614.651	0.446748	1.36296	0.167235	2.67138	0.00755404	0.0413937	9	3135062	3149896	-	11	1	1684	4691	protein_coding
ENSDARG00000022525	mchr1b	69.4005	0.730836	1.6596	0.273705	2.67016	0.00758159	0.0415062	3	25503442	25512817	+	2	2	4741	3797	protein_coding
ENSDARG00000033901	msi2a	988.108	0.329137	1.25626	0.123304	2.6693	0.00760085	0.041588	10	37500234	37784024	+	15	5	2522	4461	protein_coding
ENSDARG00000103158	ldb1b	1507.11	0.386405	1.30713	0.144779	2.66893	0.00760925	0.0416128	11	44953598	44999858	-	12	3	2262	5128	protein_coding
ENSDARG00000077905	CSMD3 (1 of many)	924.113	0.521468	1.43542	0.195391	2.66885	0.00761117	0.0416128	16	47531516	48074540	-	73	5	11025	5293	protein_coding
ENSDARG00000075802	grin3a	219.393	0.436169	1.35301	0.163435	2.66876	0.00761326	0.0416138	10	4279521	4316015	-	10	2	3273	4846	protein_coding
ENSDARG00000003533	col8a1b	59.9498	0.793406	1.73316	0.297488	2.66702	0.00765275	0.0417774	22	28647130	28668442	-	4	3	3998	4435	protein_coding
ENSDARG00000077229	ano8b	657.577	0.548683	1.46275	0.205793	2.66619	0.00767172	0.0418647	11	5965168	6001845	-	17	1	4052	5207	protein_coding
ENSDARG00000017007	nr4a2a	1030.54	0.380649	1.30193	0.142793	2.66573	0.00768213	0.0418959	9	5040985	5046315	-	7	4	3938	4139	protein_coding
ENSDARG00000043213	adam17a	1790.88	0.302862	1.23359	0.113636	2.66519	0.00769451	0.0419387	17	35247497	35279422	-	20	2	6109	4135	protein_coding
ENSDARG00000103845	zgc:55733	2223.54	0.294048	1.22608	0.110331	2.66514	0.00769574	0.0419387	7	4085115	4125067	-	9	4	5493	414	protein_coding
ENSDARG00000030236	tmem30aa	1959.98	0.374217	1.29614	0.140433	2.66473	0.00770496	0.041968	17	49998159	50010121	-	7	1	2146	4371	protein_coding
ENSDARG00000094400	si:dkey-199f5.6	15.5698	1.16861	2.24796	0.438575	2.66457	0.00770875	0.0419782	16	41826584	41838768	+	3	1	663	4103	protein_coding
ENSDARG00000036848	slc43a2a	2104.75	0.525468	1.4394	0.197426	2.66159	0.00777715	0.0422664	15	28368644	28405742	+	15	2	2208	5072	protein_coding
ENSDARG00000008191	tmeff1a	211.9	0.412278	1.33079	0.154946	2.66079	0.00779572	0.0423347	2	42176922	42187118	+	9	2	1436	4812	protein_coding
ENSDARG00000011703	clocka	867.408	0.853735	1.80717	0.320882	2.66059	0.00780041	0.0423401	20	22067337	22176003	+	24	2	6535	4523	protein_coding
ENSDARG00000101969	QRFPR	75.5854	0.620879	1.53781	0.23339	2.66026	0.00780797	0.0423703	12	47871878	47899497	-	7	1	1287	5416	protein_coding
ENSDARG00000045094	si:dkey-222b8.1	567.25	0.579327	1.49415	0.21781	2.65978	0.00781913	0.0423942	19	23932259	23970686	+	11	1	1743	5737	protein_coding
ENSDARG00000100199	si:ch1073-185p12.2	61.2739	1.09195	2.13161	0.410546	2.65974	0.00782008	0.0423942	2	58173047	58183499	-	3	2	5550	3905	protein_coding
ENSDARG00000008398	cacna1c	2514.29	0.517118	1.43109	0.194449	2.6594	0.00782803	0.0424267	4	20318127	20474972	+	48	2	6852	5025	protein_coding
ENSDARG00000105503	fndc3a	2861.24	0.369471	1.29188	0.138953	2.65897	0.00783801	0.0424703	15	2987593	3078600	-	24	1	6357	4889	protein_coding
ENSDARG00000062198	pcm1	3030.14	0.272479	1.20788	0.102499	2.65835	0.00785235	0.0425269	1	16621345	16654161	+	41	2	6942	4738	protein_coding
ENSDARG00000061471	sema5ba	768.01	0.489191	1.40366	0.184027	2.65825	0.00785468	0.042529	9	37481434	37749973	-	24	5	4313	524	protein_coding
ENSDARG00000055154	slc8a4a	1900.32	0.446899	1.36311	0.1682	2.65695	0.00788519	0.0426836	21	27047333	27185915	-	8	2	4448	4951	protein_coding
ENSDARG00000062192	TBC1D8B	1773.16	0.526128	1.44006	0.19809	2.65601	0.00790707	0.0427676	5	23641833	23675222	-	20	1	5193	4589	protein_coding
ENSDARG00000060215	cep85	429.901	0.318743	1.24724	0.120039	2.65534	0.00792284	0.0428295	16	41685001	41717063	-	15	4	4418	4577	protein_coding
ENSDARG00000102379	si:zfos-80g12.1	766.476	0.439721	1.35634	0.165602	2.6553	0.0079239	0.0428295	14	30922330	30945515	-	8	2	1728	5104	protein_coding
ENSDARG00000033447	nxph1	2652.42	0.299786	1.23096	0.112955	2.65402	0.00795388	0.042949	19	37848830	37928041	+	3	4	3494	4422	protein_coding
ENSDARG00000039661	slc36a4	1942.97	0.370933	1.29319	0.139771	2.65386	0.0079577	0.042959	15	41169211	41235027	-	13	3	6674	4249	protein_coding
ENSDARG00000043932	stmn4l	2038.78	0.529444	1.44337	0.199601	2.6525	0.00798972	0.0430792	17	12698532	12711195	+	6	3	3657	3549	protein_coding
ENSDARG00000006181	hif1aa	543.29	0.479034	1.39381	0.180601	2.65244	0.00799118	0.0430792	13	31757331	31783663	+	15	3	2233	4899	protein_coding
ENSDARG00000070495	si:ch211-243g6.3	49.216	0.752955	1.68524	0.283872	2.65244	0.00799119	0.0430792	1	10336681	10347307	-	9	2	1091	4638	protein_coding
ENSDARG00000059549	akap10	741.935	0.328328	1.25556	0.123803	2.65202	0.00800126	0.0430877	5	62009765	62043299	+	15	2	2109	5116	protein_coding
ENSDARG00000070573	mapk3	3645.69	0.234926	1.17685	0.0886214	2.65089	0.008028	0.0431946	3	26211974	26222381	-	8	2	2217	4763	protein_coding
ENSDARG00000062054	cpt1ab	1314.23	0.455866	1.37161	0.171975	2.65076	0.008031	0.0431946	25	23591990	23645806	+	20	2	5280	4027	protein_coding
ENSDARG00000103847	CR339059.1	73.4764	0.616473	1.53312	0.232579	2.6506	0.0080349	0.0431946	3	9737490	9738985	-	2	1	1023	5005	protein_coding
ENSDARG00000034667	CABZ01090041.1	219.094	0.61158	1.52793	0.230738	2.65054	0.0080364	0.0431946	22	15633013	15643059	+	12	2	1964	4384	protein_coding
ENSDARG00000074617	wfs1b	392.763	0.479478	1.39424	0.1809	2.65051	0.00803693	0.0431946	14	17329895	17351159	+	8	1	5254	4324	protein_coding
ENSDARG00000078272	FO704871.1	229.077	0.491592	1.406	0.185491	2.65022	0.00804402	0.043222	5	11502578	11573490	-	5	1	648	5046	protein_coding
ENSDARG00000078447	tctn1	237.978	0.471142	1.38621	0.177782	2.65011	0.00804648	0.0432246	10	8416117	8434816	-	12	1	1810	4652	protein_coding
ENSDARG00000062325	shank2	2278.78	0.536563	1.45051	0.202485	2.64989	0.00805178	0.0432318	25	14165447	14366077	+	21	1	5411	5398	protein_coding
ENSDARG00000061543	ccdc85b	2519.06	0.336344	1.26255	0.126954	2.64935	0.00806471	0.0432693	14	30730749	30734935	+	2	1	4078	3936	protein_coding
ENSDARG00000103752	DUSP26	525.329	0.459246	1.37482	0.173366	2.64899	0.00807322	0.0432965	10	44503819	44508249	-	3	1	615	5935	protein_coding
ENSDARG00000078136	wdr47a	1039.8	0.426906	1.34435	0.161159	2.64897	0.00807373	0.0432965	2	45382433	45419686	+	15	1	3121	5255	protein_coding
ENSDARG00000089791	slc25a32a	2408.55	0.350051	1.27461	0.132239	2.64712	0.00811812	0.0434491	19	12937066	12967986	-	8	2	3778	3782	protein_coding
ENSDARG00000045343	usp46	166.391	0.511248	1.42528	0.193144	2.64698	0.00812143	0.0434518	20	23083800	23111727	+	9	1	1417	4813	protein_coding
ENSDARG00000052155	lrrc8ab	1050.37	0.399836	1.31936	0.151064	2.6468	0.00812578	0.0434518	5	64840656	64850497	+	3	2	7829	386	protein_coding
ENSDARG00000043396	fndc4a	235.564	0.420238	1.33815	0.158774	2.64677	0.00812657	0.0434518	20	19212962	19271872	+	6	2	1457	4722	protein_coding
ENSDARG00000041791	mgat4c	399.287	0.507829	1.42191	0.191915	2.64611	0.00814232	0.0435254	18	16387745	16590056	-	8	4	2017	4621	protein_coding
ENSDARG00000068981	glceb	1217.88	0.295431	1.22725	0.111693	2.64502	0.00816851	0.0436098	7	33372680	33444000	+	5	3	4925	4502	protein_coding
ENSDARG00000114345	si:dkey-28d5.5	21.5712	1.03445	2.04834	0.391215	2.64421	0.00818821	0.0436744	7	4193869	4202167	+	4	3	5670	4011	protein_coding
ENSDARG00000068242	cngb1a	1521.55	0.646949	1.56585	0.244707	2.64377	0.00819883	0.0436972	18	45483282	45519748	+	19	2	2523	518	protein_coding
ENSDARG00000104559	tmem63ba	801.128	0.389427	1.30987	0.147304	2.6437	0.00820048	0.0436972	13	46718518	46796020	+	24	2	2965	4843	protein_coding
ENSDARG00000033993	slc19a1	298.63	0.442936	1.35937	0.167613	2.64261	0.00822709	0.0438176	6	20647155	20670145	+	7	3	3862	4032	protein_coding
ENSDARG00000101536	rpp25a	82.5697	0.593123	1.50851	0.224456	2.64249	0.00822989	0.0438219	25	29083447	29087925	-	2	1	917	4722	protein_coding
ENSDARG00000073843	myo9ab	3776.85	0.389059	1.30954	0.147276	2.6417	0.00824911	0.0439135	25	485353	554142	-	41	3	10157	5017	protein_coding
ENSDARG00000076730	syt6a	676.876	0.491319	1.40573	0.186015	2.64129	0.00825922	0.0439566	23	24802899	24856025	-	9	2	1804	5183	protein_coding
ENSDARG00000051920	nsmaf	693.645	0.381355	1.30256	0.144416	2.64068	0.00827409	0.044025	7	58139372	58178980	-	31	2	7825	3674	protein_coding
ENSDARG00000059705	vwa5b1	44.2414	0.697915	1.62216	0.264463	2.63899	0.00831527	0.0441903	23	37185247	37198890	+	4	1	759	5349	protein_coding
ENSDARG00000070972	si:ch211-81a5.8	2163.41	0.688494	1.6116	0.260904	2.63888	0.0083181	0.0441946	19	9174166	9179858	+	4	2	1120	4429	protein_coding
ENSDARG00000107858	CABZ01073424.1	365.593	0.363699	1.28672	0.137848	2.63841	0.00832965	0.0442427	21	2721752	2738317	+	3	1	1161	4677	protein_coding
ENSDARG00000079908	tmem151a	927.94	0.446028	1.36228	0.169112	2.63748	0.00835244	0.0443124	21	25643880	25645676	+	1	2	1797	5131	protein_coding
ENSDARG00000062381	si:ch211-238n5.4	860.662	0.446567	1.36279	0.169339	2.63712	0.00836123	0.044342	18	20541316	20560059	-	8	3	3829	4343	protein_coding
ENSDARG00000092285	cenpv	41.5596	0.821396	1.76711	0.311478	2.63709	0.00836209	0.044342	5	42022826	42071619	-	26	4	1179	3774	protein_coding
ENSDARG00000001559	csmd2	2923.56	0.456132	1.37186	0.172984	2.63685	0.00836805	0.0443521	19	36114846	36675023	-	73	5	12563	5092	protein_coding
ENSDARG00000098252	cpne9	189.032	0.68754	1.61053	0.260754	2.63674	0.00837071	0.0443554	23	35244378	35347738	-	20	3	1914	4995	protein_coding
ENSDARG00000003127	zgc:123105	4158.12	0.293719	1.2258	0.111403	2.63655	0.00837533	0.0443691	21	32454896	32467799	-	9	4	5084	3782	protein_coding
ENSDARG00000091896	znf1172	82.8804	0.603394	1.51929	0.228924	2.63578	0.00839438	0.0444485	22	2217935	2224093	+	5	3	986	4361	protein_coding
ENSDARG00000025671	grm6b	933.187	0.389984	1.31038	0.147965	2.63565	0.00839765	0.0444524	11	25634041	25679721	+	12	3	4424	4575	protein_coding
ENSDARG00000079805	tagln3a	1035.49	0.446686	1.36291	0.169492	2.63544	0.00840287	0.0444611	5	67869785	67878064	-	5	1	1052	4867	protein_coding
ENSDARG00000031618	unm_sa1261	800.869	0.453846	1.36969	0.172238	2.63499	0.00841404	0.0444958	3	58506242	58543658	-	4	1	1654	5357	protein_coding
ENSDARG00000075580	lrch2	472.21	0.484394	1.399	0.183847	2.63476	0.00841962	0.0444958	5	37132016	37252111	-	19	4	2152	4949	protein_coding
ENSDARG00000091956	tmem184bb	209.176	0.575156	1.48984	0.218334	2.6343	0.00843117	0.0445354	3	3313950	3328097	-	10	3	1330	5541	protein_coding
ENSDARG00000042940	nab1a	617.402	0.585384	1.50044	0.222271	2.63365	0.00844715	0.0446089	22	12870275	12890921	-	7	1	2152	4624	protein_coding
ENSDARG00000079248	mn1b	2223.58	0.309562	1.23933	0.117562	2.63318	0.00845886	0.0446492	5	66676356	66702479	-	2	1	3865	5185	protein_coding
ENSDARG00000070539	arf3a	587.78	0.377401	1.299	0.143341	2.63289	0.00846625	0.0446666	23	27622020	27633730	-	5	1	1472	409	protein_coding
ENSDARG00000003789	dennd5b	3759.37	0.362052	1.28525	0.137554	2.63207	0.00848671	0.044753	4	16649542	16706978	-	23	5	5612	4847	protein_coding
ENSDARG00000009899	znf385a	638.47	0.420355	1.33826	0.159755	2.63125	0.0085071	0.044828	23	28185883	28294763	-	11	5	2409	5372	protein_coding
ENSDARG00000090585	gpc1b	971.147	0.320264	1.24856	0.121767	2.63015	0.00853484	0.0449416	2	46032678	46184590	+	9	2	2426	4716	protein_coding
ENSDARG00000071424	ap3d1	2876.06	0.327685	1.255	0.124626	2.62935	0.00855479	0.0450141	22	22172272	22231720	-	33	1	3825	5297	protein_coding
ENSDARG00000062893	si:dkey-103i16.6	231.659	0.428202	1.34556	0.162932	2.62811	0.00858613	0.0451573	18	15271993	15289997	+	7	1	1296	5247	protein_coding
ENSDARG00000059885	frmd3	393.853	0.541293	1.45528	0.206019	2.62739	0.00860415	0.0451976	8	49617946	49705058	-	16	3	1683	5241	protein_coding
ENSDARG00000100270	FP085414.1	1179.77	0.374557	1.29644	0.142624	2.62619	0.00863476	0.0453476	24	30349981	30354384	+	2	1	2466	4311	antisense
ENSDARG00000105549	RIC3	557.947	0.61618	1.53281	0.234762	2.6247	0.00867257	0.0455023	7	28047279	28058442	-	6	1	3616	4176	protein_coding
ENSDARG00000062361	PAXBP1	3393.47	0.366407	1.28914	0.139612	2.62447	0.00867837	0.0455208	10	24422017	24442546	+	18	5	3839	4608	protein_coding
ENSDARG00000095180	abr	687.073	0.381109	1.30234	0.145218	2.6244	0.00868025	0.0455208	5	62611400	62642718	+	8	1	975	5077	protein_coding
ENSDARG00000056105	syt11b	1430.3	0.40546	1.32451	0.154596	2.62271	0.00872339	0.045725	16	28842414	28856112	-	4	1	1717	5084	protein_coding
ENSDARG00000055629	dia1b	637.298	0.362828	1.28594	0.138368	2.6222	0.00873654	0.0457657	24	5653162	5713799	-	4	2	2086	4957	protein_coding
ENSDARG00000089217	ubap1la	326.452	0.539378	1.45335	0.20573	2.62177	0.00874736	0.0457903	25	7423770	7433666	+	6	1	1405	5167	protein_coding
ENSDARG00000039255	klhl21	1716.61	0.309507	1.23928	0.118054	2.62174	0.00874833	0.0457903	23	24926407	24939148	+	6	3	4088	408	protein_coding
ENSDARG00000028878	vipr1a	100.74	0.495541	1.40985	0.189013	2.62173	0.00874841	0.0457903	2	21229909	21300115	+	13	1	2812	4115	protein_coding
ENSDARG00000075904	rfx1b	919.144	0.265266	1.20186	0.101193	2.62139	0.00875722	0.0458058	1	54088563	54107321	-	17	3	3353	5025	protein_coding
ENSDARG00000090654	gak	3212.64	0.416298	1.3345	0.158809	2.62137	0.00875767	0.0458058	5	9441198	9540770	-	28	2	8237	4599	protein_coding
ENSDARG00000042623	acbd3	959.454	0.318761	1.24726	0.121614	2.62109	0.00876498	0.045833	20	30702531	30721862	+	8	1	3350	4576	protein_coding
ENSDARG00000005159	cyth1a	697.596	0.421439	1.33926	0.160798	2.62092	0.00876929	0.0458353	3	56408840	56541751	-	15	5	2531	484	protein_coding
ENSDARG00000027618	grip2b	280.731	0.551535	1.46564	0.210616	2.61867	0.00882726	0.0460536	22	31207226	31466591	+	27	5	5001	4811	protein_coding
ENSDARG00000006151	pde11al	256.883	0.564565	1.47894	0.215595	2.61863	0.00882824	0.0460536	16	21144669	21185778	-	20	3	3085	4694	protein_coding
ENSDARG00000074286	hint3	128.688	0.455046	1.37083	0.173815	2.61799	0.00884483	0.046128	16	40024883	40031779	+	5	1	823	4143	protein_coding
ENSDARG00000063578	CABZ01020835.1	1202.97	0.358518	1.28211	0.136948	2.61792	0.00884672	0.046128	4	4626794	4706893	-	22	1	2199	5548	protein_coding
ENSDARG00000068745	map4l	11090.3	0.30524	1.23562	0.116618	2.61742	0.0088596	0.0461474	2	24177006	24252506	+	17	8	7610	4365	protein_coding
ENSDARG00000059442	smtnb	2781.56	0.659983	1.58006	0.252151	2.61741	0.00885989	0.0461474	5	69289990	69316206	-	10	5	4778	4349	protein_coding
ENSDARG00000059523	rims4	501.061	0.525525	1.43946	0.200783	2.61738	0.0088607	0.0461474	6	52081752	52156427	-	6	1	2392	4649	protein_coding
ENSDARG00000079029	dhx32b	675.648	0.542739	1.45674	0.207424	2.61656	0.00888195	0.0462124	17	32343121	32360489	+	11	1	3289	4451	protein_coding
ENSDARG00000073996	prickle3	334.624	0.703244	1.62816	0.268797	2.61627	0.0088897	0.0462307	8	49230948	49304602	-	9	2	1762	5482	protein_coding
ENSDARG00000062565	kcnh4a	256.971	0.500029	1.41424	0.191155	2.61583	0.00890106	0.0462309	3	17547532	17604109	+	16	2	6683	4546	protein_coding
ENSDARG00000074670	matk	24.2366	0.910682	1.87993	0.348147	2.6158	0.0089019	0.0462309	22	5036179	5054773	-	12	2	1347	4937	protein_coding
ENSDARG00000055559	chrna6	1124.39	0.575609	1.49031	0.220079	2.61547	0.00891059	0.0462309	1	22481723	22512136	-	6	2	4852	3842	protein_coding
ENSDARG00000063314	apba2a	1194.93	0.310753	1.24035	0.118828	2.61514	0.008919	0.0462619	25	31912153	31941241	+	12	2	3302	4724	protein_coding
ENSDARG00000076776	gucy2g	71.0805	0.71075	1.63665	0.271812	2.61486	0.00892641	0.0462893	12	31460877	31476114	+	21	1	3384	4507	protein_coding
ENSDARG00000037884	rab30	375.479	0.449429	1.3655	0.17195	2.61372	0.0089563	0.0464223	15	11308462	11341635	-	5	1	1929	4069	protein_coding
ENSDARG00000089033	rrnad1	228.943	0.340132	1.26587	0.13014	2.61359	0.0089597	0.0464233	16	29376751	29384935	+	8	3	2604	4462	protein_coding
ENSDARG00000012184	zgc:162872	507.87	0.39801	1.31769	0.152287	2.61355	0.00896075	0.0464233	15	46685434	46718795	-	19	2	2269	4918	protein_coding
ENSDARG00000094908	lingo4a	129.2	0.550724	1.46482	0.210796	2.61259	0.00898586	0.0465313	19	295147	307246	-	3	1	2200	5682	protein_coding
ENSDARG00000011449	fes	206.745	0.404928	1.32402	0.155001	2.61242	0.00899028	0.0465382	7	14211322	14266466	+	18	4	4553	4434	protein_coding
ENSDARG00000077407	si:dkey-184p18.2	268.692	0.500405	1.41461	0.191581	2.61198	0.00900194	0.0465766	19	34091552	34117056	-	6	2	2313	3433	protein_coding
ENSDARG00000104358	FP016005.1	376.312	0.512426	1.42645	0.196186	2.61194	0.00900313	0.0465766	11	44019844	44030962	-	9	1	1216	5559	protein_coding
ENSDARG00000069485	spryd7b	541.052	0.32091	1.24912	0.122881	2.61155	0.00901338	0.0465995	9	29636620	29643628	-	5	1	1783	4094	protein_coding
ENSDARG00000075098	wdr17	1118.08	0.338333	1.26429	0.129557	2.61146	0.00901573	0.0465995	1	38758261	38803495	+	31	4	5454	4685	protein_coding
ENSDARG00000020948	gmcl1	865.217	0.281873	1.21577	0.107944	2.61128	0.00902035	0.0465995	10	7673446	7702029	-	15	1	2780	4187	protein_coding
ENSDARG00000111837	trhde.1	461.713	0.452358	1.36827	0.173301	2.61024	0.00904787	0.0467143	4	23440404	23643272	-	19	2	3051	5208	protein_coding
ENSDARG00000007220	ncam1b	2414.24	0.349014	1.27369	0.133729	2.60985	0.00905813	0.0467504	15	18368809	18574716	-	24	4	4020	4896	protein_coding
ENSDARG00000100594	sez6l	1605.66	0.286627	1.21979	0.109833	2.60966	0.00906336	0.0467663	10	44581378	44672402	+	17	3	7488	4452	protein_coding
ENSDARG00000088342	tmem145	622.893	0.420935	1.3388	0.161306	2.60955	0.00906612	0.0467695	16	26027011	26074529	-	15	2	1756	4909	protein_coding
ENSDARG00000110426	BX901962.3	98.5628	0.60243	1.51827	0.230974	2.60822	0.00910145	0.0468964	4	9630958	9634704	+	3	2	1239	381	antisense
ENSDARG00000022218	uck1	223.49	0.506274	1.42038	0.194127	2.60795	0.00910859	0.0468999	21	4227260	4244514	-	7	1	1595	4508	protein_coding
ENSDARG00000079771	pea15	466.568	0.382459	1.30356	0.146659	2.60781	0.00911234	0.0468999	7	73780936	73782920	+	3	1	393	5293	protein_coding
ENSDARG00000058782	si:ch73-242m19.1	75.3872	0.675619	1.59728	0.259079	2.60777	0.0091133	0.0468999	17	6828550	6932061	+	41	1	6284	4601	protein_coding
ENSDARG00000028118	dscamb	5799.42	0.432731	1.34979	0.165941	2.60773	0.00911435	0.0468999	15	6138423	6404443	-	34	2	7599	4968	protein_coding
ENSDARG00000104264	XKR4	1809.38	0.397474	1.3172	0.152431	2.60757	0.00911882	0.0468999	2	27670284	27775236	-	3	2	4674	4722	protein_coding
ENSDARG00000078302	brinp1	1506.05	0.404229	1.32338	0.155022	2.60756	0.00911889	0.0468999	5	71252856	71460556	-	8	1	3516	5088	protein_coding
ENSDARG00000101057	srsf7b	545.837	0.361201	1.28449	0.138522	2.60753	0.00911977	0.0468999	11	44356504	44363032	+	5	2	1162	5344	protein_coding
ENSDARG00000043662	cnih2	1204.2	0.266	1.20247	0.102017	2.60742	0.00912269	0.0468999	10	27028019	27049170	-	8	2	1955	4742	protein_coding
ENSDARG00000009738	cacnb4a	573.229	0.519903	1.43386	0.199426	2.60699	0.00913416	0.0469431	9	38074082	38130085	+	15	3	2563	4733	protein_coding
ENSDARG00000029480	specc1	975.152	0.352339	1.27663	0.135179	2.60646	0.00914848	0.0469836	5	62804252	62988463	-	16	3	7814	4187	protein_coding
ENSDARG00000061020	ccdc186	1665.85	0.283649	1.21727	0.10891	2.60443	0.00920272	0.0472288	12	30367079	30422456	+	17	3	7807	4169	protein_coding
ENSDARG00000077596	phf24	1951.57	0.338261	1.26423	0.129896	2.60408	0.00921202	0.0472655	10	17850934	17926298	+	8	3	6360	3997	protein_coding
ENSDARG00000026395	rfx4	562.885	0.420949	1.33881	0.161698	2.60331	0.0092328	0.0473609	18	15334117	15373620	-	18	2	3461	4681	protein_coding
ENSDARG00000059770	cpt1aa	1043.05	0.253907	1.19243	0.0975408	2.60308	0.00923896	0.0473651	7	48805534	48830121	+	20	4	3706	445	protein_coding
ENSDARG00000104083	adgre5b.2	28.8034	0.895056	1.85968	0.343861	2.60296	0.00924233	0.0473651	1	58580412	58592866	-	16	1	2301	4698	protein_coding
ENSDARG00000074540	gpr63	993.03	0.453018	1.3689	0.174057	2.60269	0.00924949	0.0473798	20	405811	411135	+	2	1	2386	4979	protein_coding
ENSDARG00000075382	slc9a6b	776.325	0.341301	1.2669	0.13115	2.60238	0.00925779	0.0474001	10	26571174	26597800	+	16	2	3731	4256	protein_coding
ENSDARG00000089717	qpct	512.293	0.381297	1.30251	0.146583	2.60125	0.00928855	0.0475464	17	42842632	42872234	+	7	2	1261	4671	protein_coding
ENSDARG00000068199	pld3	255.661	0.461861	1.37732	0.177561	2.60114	0.00929135	0.0475496	18	46263169	46295132	-	13	2	1984	4849	protein_coding
ENSDARG00000045305	pde7a	1550.48	0.299761	1.23094	0.115276	2.60037	0.00931243	0.0476352	24	24733307	24797455	-	15	3	3958	4538	protein_coding
ENSDARG00000098081	FO704905.1	579.955	0.556446	1.47064	0.214034	2.5998	0.00932794	0.0476922	17	53273684	53282539	-	10	1	1541	5691	protein_coding
ENSDARG00000070831	rftn1a	136.379	0.517331	1.43131	0.199025	2.59934	0.00934045	0.0477141	19	20301373	20388345	-	10	2	2598	4492	protein_coding
ENSDARG00000076376	tmem175	308.637	0.471527	1.38658	0.181404	2.59932	0.00934078	0.0477141	5	39994283	40003706	+	10	1	1655	5057	protein_coding
ENSDARG00000079348	LO018552.1	750.94	0.424994	1.34257	0.163552	2.59853	0.00936243	0.0477679	3	1303862	1317290	-	17	1	4365	5968	protein_coding
ENSDARG00000076826	dpp6a	957.358	0.303155	1.23384	0.116722	2.59724	0.0093976	0.0478979	24	6687892	6898302	-	26	2	3272	4734	protein_coding
ENSDARG00000068840	zgc:66024	13.6838	1.54872	2.92558	0.596316	2.59714	0.00940023	0.0478979	15	34939906	34944831	+	9	2	1967	3996	protein_coding
ENSDARG00000020798	necap1	2391.09	0.310089	1.23978	0.119403	2.59699	0.00940436	0.0479035	19	10396042	10408029	+	8	2	1599	4334	protein_coding
ENSDARG00000078127	neurl4	1179.16	0.342096	1.2676	0.131749	2.59656	0.00941611	0.0479521	12	22450548	22509072	-	30	2	6050	4959	protein_coding
ENSDARG00000020475	znrf1	1256.17	0.336047	1.26229	0.129434	2.59629	0.00942378	0.04798	25	13406069	13471290	+	5	1	2888	4778	protein_coding
ENSDARG00000074876	abcd1	144.818	0.542414	1.45641	0.208941	2.59602	0.00943119	0.0480065	8	8046086	8084343	+	10	2	2426	5148	protein_coding
ENSDARG00000101446	PCP4L1	11196.2	0.24375	1.18407	0.0939066	2.59566	0.00944094	0.0480304	7	73630751	73656365	+	3	2	4963	4336	protein_coding
ENSDARG00000061066	c2cd2l	1164.96	0.333808	1.26034	0.128605	2.5956	0.00944248	0.0480304	5	30537640	30588549	-	16	3	2732	5245	protein_coding
ENSDARG00000042186	paplnb	63.1603	0.67991	1.60204	0.262009	2.59499	0.00945932	0.0481049	20	33499378	33512443	-	14	3	1975	5043	protein_coding
ENSDARG00000008639	kifap3a	1810.49	0.23021	1.17301	0.0887345	2.59437	0.00947631	0.0481688	20	34420623	34453623	-	20	1	3648	4339	protein_coding
ENSDARG00000076634	capn10	360.988	0.352059	1.27638	0.135717	2.59407	0.00948477	0.0481894	2	45139470	45154622	-	13	3	2804	4768	protein_coding
ENSDARG00000071673	ctdspla	1708.12	0.24795	1.18752	0.0955938	2.59379	0.00949258	0.0482179	24	20450027	20531813	-	8	6	2364	4378	protein_coding
ENSDARG00000076560	apbb1	1160.56	0.412815	1.33128	0.159172	2.59352	0.00949994	0.0482284	10	15967341	15997914	+	14	4	2999	4445	protein_coding
ENSDARG00000074589	rin2	864.761	0.393641	1.3137	0.151786	2.59339	0.00950348	0.0482284	13	27232694	27296949	+	14	4	6831	4406	protein_coding
ENSDARG00000098857	lifra	1276.12	0.485811	1.40037	0.187449	2.5917	0.00955027	0.0484208	5	8417184	8483537	-	18	3	4081	4741	protein_coding
ENSDARG00000103802	si:ch73-389b16.2	3937.98	0.302045	1.23289	0.116552	2.59151	0.00955571	0.0484267	6	24152816	24203980	-	19	1	4948	4893	protein_coding
ENSDARG00000034600	tmem165	885.431	0.281833	1.21574	0.108757	2.59139	0.00955883	0.0484267	20	22186297	22193190	-	6	1	2163	4434	protein_coding
ENSDARG00000094316	si:rp71-80o10.4	23.1326	1.62133	3.07658	0.625691	2.59126	0.00956247	0.0484267	23	43300892	43307237	-	4	1	1120	4125	protein_coding
ENSDARG00000020497	rab7	3315.04	0.254148	1.19263	0.0980789	2.59126	0.00956252	0.0484267	11	16176603	16215470	-	6	3	5080	40	protein_coding
ENSDARG00000021439	ncoa4	1668.34	0.297171	1.22873	0.114705	2.59074	0.00957709	0.0484668	13	3915260	3936555	-	10	1	2863	4691	protein_coding
ENSDARG00000034210	si:dkey-240h12.4	536.713	0.507072	1.42116	0.195788	2.58991	0.00960023	0.0485277	19	11167289	11208824	-	12	2	1901	4592	protein_coding
ENSDARG00000079251	nlgn2b	1236.97	0.337144	1.26325	0.130186	2.5897	0.0096059	0.0485451	10	22381802	22478129	+	8	1	2807	5468	protein_coding
ENSDARG00000079483	CABZ01072096.1	374.303	0.486236	1.40079	0.187776	2.58945	0.00961281	0.0485607	10	44408675	44411032	-	5	1	885	5819	protein_coding
ENSDARG00000026796	grm1a	2176.73	0.406861	1.3258	0.15714	2.58916	0.00962101	0.0485732	20	32047385	32112818	-	9	2	5021	487	protein_coding
ENSDARG00000112895	FO834857.1	160.07	0.554872	1.46904	0.214339	2.58875	0.00963238	0.0486002	6	1808039	1820606	-	5	2	1630	4902	protein_coding
ENSDARG00000073920	cntnap5a	667.76	0.453196	1.36907	0.175148	2.58751	0.00966733	0.0487653	9	23511913	23625232	+	26	4	5104	4884	protein_coding
ENSDARG00000013659	brox	1414.89	0.44984	1.36589	0.173872	2.58719	0.00967613	0.0487984	20	51700633	51727860	-	14	2	2299	4419	protein_coding
ENSDARG00000031888	mapk8a	549.38	0.411792	1.33034	0.15918	2.58697	0.00968249	0.0488125	13	31147518	31167461	-	13	7	3201	4355	protein_coding
ENSDARG00000078817	rnf165b	387.344	0.39908	1.31867	0.154292	2.58653	0.00969491	0.048848	8	668184	705660	+	9	2	1146	5428	protein_coding
ENSDARG00000005163	efr3a	999.67	0.356723	1.28051	0.137926	2.58635	0.00969989	0.0488563	2	42871831	42936509	+	22	2	4414	4196	protein_coding
ENSDARG00000062271	slc25a15b	289.625	0.547346	1.46139	0.211649	2.58611	0.00970665	0.0488734	5	24156170	24163572	+	6	1	2301	4055	protein_coding
ENSDARG00000089076	gphna	2761.79	0.259079	1.19671	0.100216	2.58521	0.0097321	0.0489902	17	33999630	34185513	+	27	8	5582	4418	protein_coding
ENSDARG00000017162	kif3ca	1065.14	0.338683	1.2646	0.131086	2.58367	0.00977556	0.0491976	20	47383841	47422469	-	8	1	2265	5294	protein_coding
ENSDARG00000042114	bin1a	1028.05	0.466185	1.38145	0.18049	2.58289	0.00979763	0.049286	9	7410798	7444753	-	27	4	2110	4829	protein_coding
ENSDARG00000104642	si:dkey-201i2.1	100.137	0.712214	1.63832	0.275757	2.58276	0.00980138	0.0492935	12	44162747	44171241	-	9	2	1293	4223	protein_coding
ENSDARG00000019834	edrf1	675.626	0.324026	1.25182	0.125469	2.58253	0.00980792	0.049315	17	8754020	8796333	+	26	3	8987	4239	protein_coding
ENSDARG00000006396	nrcama	1877.81	0.39946	1.31901	0.154687	2.58239	0.00981196	0.049324	4	13696537	13728375	+	30	3	4505	4777	protein_coding
ENSDARG00000059058	vipr1b	123.966	0.629293	1.54681	0.243703	2.58221	0.00981694	0.0493339	24	20708174	20808283	-	13	1	1741	452	protein_coding
ENSDARG00000013110	dmtn	1460.94	0.378523	1.30001	0.146592	2.58216	0.00981844	0.0493339	10	20108557	20146544	+	16	4	2483	4309	protein_coding
ENSDARG00000019579	ldb2a	1177.37	0.325755	1.25332	0.12617	2.58187	0.00982653	0.0493632	14	46678711	46832825	-	9	1	7351	396	protein_coding
ENSDARG00000035188	rab14l	1617	0.310276	1.23994	0.120187	2.58162	0.00983387	0.0493773	5	72172299	72178739	-	9	1	2415	4215	protein_coding
ENSDARG00000004150	grm2a	963.812	0.317482	1.24615	0.122989	2.58138	0.00984053	0.0493994	6	42051480	42112191	-	5	3	3363	4728	protein_coding
ENSDARG00000100313	pip5k1cb	3337.92	0.332167	1.2589	0.128721	2.58052	0.00986506	0.0494998	2	56508451	56635782	-	17	2	8051	3739	protein_coding
ENSDARG00000040027	osbpl10b	1254.17	0.438282	1.35499	0.169862	2.58022	0.00987384	0.0495211	16	39271123	39386073	+	12	2	6568	408	protein_coding
ENSDARG00000022254	prkcbb	3181.69	0.266356	1.20277	0.103242	2.57992	0.00988243	0.0495452	3	35005062	35266060	+	18	2	7074	4436	protein_coding
ENSDARG00000043317	kita	448.264	0.460608	1.37612	0.178543	2.57981	0.00988535	0.0495452	20	22335511	22378401	-	21	2	3558	4682	protein_coding
ENSDARG00000068456	tmem91	82.1757	0.585214	1.50026	0.226873	2.57947	0.00989511	0.0495709	18	36037223	36046166	+	2	1	303	495	protein_coding
ENSDARG00000079046	rabl6a	309.566	0.348536	1.27327	0.135128	2.57931	0.00989982	0.0495831	5	5614620	5655839	-	11	1	5027	4277	protein_coding
ENSDARG00000105760	CABZ01072523.1	209.157	0.3947	1.31467	0.153067	2.57861	0.00991984	0.0496606	4	74131530	74135732	+	2	1	733	5157	protein_coding
ENSDARG00000104636	si:dkey-112a7.4	724.532	0.387855	1.30845	0.150465	2.5777	0.00994596	0.0497505	7	22629902	22632938	-	3	4	1751	4437	protein_coding
ENSDARG00000080015	lrrtm4l1	187.22	0.39764	1.31735	0.154277	2.57744	0.00995355	0.0497626	10	19310688	19394491	+	3	2	2188	4721	protein_coding
ENSDARG00000062887	steap2	505.021	0.418525	1.33656	0.162385	2.57737	0.00995564	0.0497626	24	31832458	31846366	-	5	2	3752	4619	protein_coding
ENSDARG00000061454	nrxn2a	4172.94	0.367083	1.28974	0.142427	2.57735	0.00995617	0.0497626	21	27636288	28340977	-	25	4	8631	5143	protein_coding
ENSDARG00000076724	pi4kaa	2163.43	0.408682	1.32747	0.158575	2.57721	0.00996001	0.0497704	10	3187289	3258073	-	54	1	6180	5273	protein_coding
ENSDARG00000022098	opn4a	138.351	0.886052	1.84811	0.343877	2.57666	0.00997613	0.0498149	13	22421151	22464121	+	11	1	1945	5095	protein_coding
ENSDARG00000002285	mcoln1a	762.887	0.590114	1.50537	0.229029	2.57659	0.00997803	0.0498149	1	45671687	45700574	+	15	1	5620	3754	protein_coding
ENSDARG00000070626	cacng8b	1557.49	0.255524	1.19377	0.0991809	2.57635	0.00998505	0.0498385	16	12882381	12953739	-	6	2	3099	4589	protein_coding
ENSDARG00000060081	crb2b	286.726	0.564145	1.47851	0.218985	2.57618	0.00998994	0.0498516	8	2878756	2906214	+	8	1	3375	523	protein_coding
ENSDARG00000017391	unc13ba	946.422	0.449598	1.36566	0.174541	2.57589	0.00999837	0.0498738	5	19094153	19237700	+	39	6	5347	4782	protein_coding
ENSDARG00000014849	pih1d2	25.2751	0.876508	1.83593	0.340296	2.57572	0.0100032	0.0498834	15	18157665	18162647	-	5	1	1313	4318	protein_coding
ENSDARG00000068370	ralgps1	1075.17	0.581506	1.49641	0.225848	2.57477	0.0100308	0.0499754	8	32914626	33114202	-	21	1	2776	46	protein_coding
ENSDARG00000086980	mbd6	1398.09	0.394307	1.31431	0.153149	2.57466	0.0100339	0.0499794	6	58871600	58910402	-	14	2	4975	559	protein_coding
ENSDARG00000037859	il11a	14.091	1.89139	3.70993	0.734665	2.5745	0.0100386	0.0499918	16	12611362	12617155	+	4	1	660	5333	protein_coding
ENSDARG00000055647	ftr82	621.241	-0.367893	0.774913	0.142868	-2.57505	0.0100226	0.0499462	5	30707133	30715225	-	7	1	2237	464	protein_coding
ENSDARG00000022378	mtmr1b	171.188	-0.407947	0.753695	0.158421	-2.57507	0.0100219	0.0499462	21	34088110	34118530	+	16	5	3499	415	protein_coding
ENSDARG00000089043	ptpn6	140.072	-0.607913	0.656145	0.236063	-2.57522	0.0100176	0.0499441	16	31720042	31756963	-	15	4	3214	4045	protein_coding
ENSDARG00000017762	srrt	1472.1	-0.468394	0.722769	0.18184	-2.57587	0.00999896	0.0498738	5	4253929	4297459	-	20	1	3030	5175	protein_coding
ENSDARG00000101061	eif2a	842.848	-0.350568	0.784275	0.136056	-2.57665	0.0099762	0.0498149	18	3552641	3571583	-	14	1	1870	4904	protein_coding
ENSDARG00000058820	bin1b	397.761	-0.502927	0.705674	0.195166	-2.57692	0.00996851	0.0498015	6	6999487	7052603	-	19	5	2526	4695	protein_coding
ENSDARG00000036043	znf408	145.571	-0.455815	0.729098	0.176832	-2.57767	0.0099469	0.0497505	7	38744924	38750197	+	5	1	2474	4798	protein_coding
ENSDARG00000078847	si:dkey-238o13.4	148.711	-0.458695	0.727644	0.17794	-2.57781	0.00994291	0.0497505	18	14671789	14677936	-	6	1	1202	4983	protein_coding
ENSDARG00000012788	foxa3	159.495	-0.703593	0.614041	0.272911	-2.5781	0.00993441	0.0497221	18	46350574	46354269	-	2	1	2763	456	protein_coding
ENSDARG00000100095	anxa1b	1026.57	-0.845656	0.556458	0.327923	-2.57883	0.00991363	0.0496409	5	65022287	65037525	-	13	2	1704	4055	protein_coding
ENSDARG00000103849	mdh1ab	1100.59	-0.684755	0.622111	0.265443	-2.57967	0.0098896	0.0495546	17	24439532	24444402	+	9	1	1724	4385	polymorphic_pseudogene
ENSDARG00000034572	gpr143	115.807	-0.517447	0.698607	0.200576	-2.57981	0.00988544	0.0495452	9	55056310	55090829	+	12	3	1688	5101	protein_coding
ENSDARG00000056757	slc39a8	19.6708	-1.09154	0.469261	0.42303	-2.58029	0.00987178	0.0495211	13	11690277	11699530	-	4	2	1446	3935	protein_coding
ENSDARG00000003750	pfas	809.688	-0.465903	0.724018	0.180507	-2.58108	0.00984913	0.0494312	20	25445826	25473275	+	29	2	5174	466	protein_coding
ENSDARG00000101362	mibp	452.003	-0.548274	0.683838	0.21237	-2.58169	0.00983171	0.0493773	22	5118361	5122557	+	5	6	2287	3564	protein_coding
ENSDARG00000058454	dynll1	3320.43	-0.588414	0.665074	0.227774	-2.58332	0.00978535	0.0492356	8	2487250	2491471	+	3	2	1000	443	protein_coding
ENSDARG00000020363	snrnp25	159.807	-0.53606	0.689652	0.207268	-2.58631	0.00970102	0.0488563	3	46377305	46379900	-	5	1	980	3939	protein_coding
ENSDARG00000077745	si:ch73-380l3.2	38.362	-0.965157	0.512223	0.373101	-2.58686	0.00968563	0.0488125	15	37936458	37947458	+	4	1	985	4355	protein_coding
ENSDARG00000007108	lipia	205.53	-0.445901	0.734126	0.172368	-2.58691	0.0096841	0.0488125	21	34945033	34972872	-	11	2	2002	4291	protein_coding
ENSDARG00000008396	ftr24	157.873	-0.430298	0.742108	0.166209	-2.5889	0.00962838	0.0485913	2	47916204	47923803	-	7	1	1912	4435	protein_coding
ENSDARG00000071087	slc35b4	272.911	-0.431978	0.741245	0.166845	-2.58911	0.00962257	0.0485732	25	3347461	3357948	+	10	1	2176	3828	protein_coding
ENSDARG00000055791	zgc:158423	1003.02	-0.424365	0.745167	0.163889	-2.58935	0.00961583	0.0485616	7	20535869	20542545	+	9	1	1701	4415	protein_coding
ENSDARG00000088590	pxna	1014.55	-0.320845	0.800601	0.123905	-2.58943	0.00961343	0.0485607	5	6670945	6718120	+	11	3	2992	4522	protein_coding
ENSDARG00000074571	gpaa1	337.735	-0.328439	0.796398	0.126806	-2.5901	0.00959479	0.0485114	2	1453034	1468258	-	12	1	1848	5449	protein_coding
ENSDARG00000018529	lipf	588.712	-0.400395	0.757651	0.154577	-2.59025	0.00959049	0.0485009	12	17158642	17201028	-	10	2	1839	4165	protein_coding
ENSDARG00000020866	apoa4b.2	2629.6	-1.29638	0.407145	0.500434	-2.59052	0.00958317	0.0484751	16	23947196	23948538	+	4	5	1111	4545	protein_coding
ENSDARG00000086618	psma3	1512.9	-0.398489	0.758652	0.153818	-2.59065	0.00957939	0.0484672	17	11421643	11439815	-	11	2	1271	4272	protein_coding
ENSDARG00000099008	CT737133.1	408.135	-0.595552	0.661791	0.229867	-2.59085	0.0095739	0.0484619	5	7919878	7969760	-	22	2	2961	513	protein_coding
ENSDARG00000062947	amn	35.9668	-1.14133	0.453342	0.440484	-2.59107	0.0095677	0.0484417	3	56876280	56877918	+	1	1	1639	4753	protein_coding
ENSDARG00000002344	tubb4b	19541	-0.337137	0.791611	0.130094	-2.5915	0.0095559	0.0484267	14	5861435	5865146	+	4	2	1833	4986	protein_coding
ENSDARG00000105153	ifitm5	57.5359	-1.29259	0.408218	0.498674	-2.59205	0.0095406	0.0483831	25	7504314	7506547	+	2	1	684	4781	protein_coding
ENSDARG00000027099	psmc4	1993.14	-0.376391	0.770362	0.145193	-2.59235	0.00953226	0.048352	16	41794715	41805240	-	12	2	1980	4439	protein_coding
ENSDARG00000004082	cx39.9	56.5233	-0.610474	0.654981	0.235424	-2.59309	0.0095118	0.0482594	5	23630384	23635908	+	2	2	1404	4907	protein_coding
ENSDARG00000116617	spaca4l	1006.57	-0.403305	0.756124	0.155511	-2.59341	0.00950288	0.0482284	19	18739085	18751905	+	3	1	5518	3269	protein_coding
ENSDARG00000091699	capn2a	829.082	-0.675077	0.626299	0.260287	-2.59359	0.00949803	0.0482284	13	42725712	42757565	-	22	2	5407	4198	protein_coding
ENSDARG00000092673	BX248497.1	299.35	-0.439054	0.737618	0.169247	-2.59416	0.00948225	0.0481878	2	26667680	26672847	+	2	1	776	4034	processed_transcript
ENSDARG00000005897	dera	466.398	-0.549911	0.683062	0.211931	-2.59477	0.00946548	0.048125	4	12755136	12766418	-	9	1	1444	4702	protein_coding
ENSDARG00000103454	trpm6	253.934	-0.436798	0.738772	0.168269	-2.59583	0.00943621	0.0480209	5	25317061	25358683	+	39	1	6336	4847	protein_coding
ENSDARG00000045308	pola1	779.816	-0.66074	0.632554	0.254413	-2.59711	0.00940107	0.0478979	24	23840821	23932525	+	38	3	5385	467	protein_coding
ENSDARG00000098249	asmt	146.284	-0.565184	0.675869	0.217589	-2.59749	0.00939081	0.0478791	9	55730059	55744713	-	9	1	1229	5224	protein_coding
ENSDARG00000104256	bco1	554.329	-0.516668	0.698984	0.198906	-2.59755	0.0093891	0.0478791	7	65261354	65290474	+	13	3	2183	4283	protein_coding
ENSDARG00000060788	lrrc14b	53.316	-0.705114	0.613394	0.271438	-2.5977	0.00938502	0.0478719	19	44039849	44047176	+	3	1	1687	5293	protein_coding
ENSDARG00000002826	cep57l1	181.245	-0.475403	0.719266	0.182948	-2.59857	0.00936138	0.0477679	20	32141562	32149020	-	11	3	1909	4442	protein_coding
ENSDARG00000044861	opn1lw2	18049.5	-0.813207	0.569115	0.312942	-2.59859	0.00936079	0.0477679	11	25481046	25483206	+	5	4	1809	4511	protein_coding
ENSDARG00000093000	si:dkeyp-77c8.2	17.2203	-1.17165	0.443912	0.45084	-2.59882	0.00935435	0.0477601	13	37186303	37189560	-	3	1	343	519	protein_coding
ENSDARG00000042956	cyp2ad6	939.928	-0.41791	0.748508	0.160805	-2.59886	0.00935342	0.0477601	20	25525802	25533739	-	9	1	1709	4447	protein_coding
ENSDARG00000070431	fip1l1b	1552.04	-0.368333	0.774677	0.141704	-2.59932	0.00934096	0.0477141	1	14382584	14404555	+	17	1	3192	4655	protein_coding
ENSDARG00000099758	igf2bp2b	1264.6	-0.342946	0.78843	0.131925	-2.59955	0.00933468	0.0477141	1	30443193	30510957	-	14	6	1932	4757	protein_coding
ENSDARG00000008785	dldh	4373.54	-0.26692	0.831092	0.102664	-2.59994	0.00932401	0.0476832	25	26877705	26893006	-	14	1	1806	4673	protein_coding
ENSDARG00000104353	nop58	1316.44	-0.440895	0.736677	0.169536	-2.60061	0.00930591	0.047613	6	9664206	9695294	-	16	2	2245	4726	protein_coding
ENSDARG00000045413	gcm2	197.573	-0.650929	0.63687	0.250114	-2.60253	0.0092539	0.0473913	24	8827603	8831912	-	5	2	2145	4448	protein_coding
ENSDARG00000042707	cx30.3	239.433	-0.688645	0.620436	0.264571	-2.60288	0.00924445	0.0473651	9	21401189	21405066	+	2	2	2318	4241	protein_coding
ENSDARG00000004658	zgc:101810	1040	-0.479249	0.717351	0.184115	-2.60299	0.00924149	0.0473651	7	7378920	7398350	-	8	1	2135	4614	protein_coding
ENSDARG00000032919	chchd3a	1037.61	-0.361151	0.778543	0.138734	-2.60319	0.00923612	0.0473651	4	15490215	15603588	-	9	3	1827	4975	protein_coding
ENSDARG00000101695	si:dkey-26m3.3	40.0978	-1.09961	0.466641	0.422179	-2.60462	0.00919774	0.0472143	4	46842926	47096170	-	26	6	9700	4428	protein_coding
ENSDARG00000055493	hic1	160.843	-0.626202	0.64788	0.240338	-2.6055	0.00917395	0.0471033	15	25681044	25690267	+	3	2	2617	5067	protein_coding
ENSDARG00000033760	pmelb	253.957	-0.641628	0.640989	0.246168	-2.60647	0.0091482	0.0469836	23	35672542	35690336	+	12	2	2196	4536	protein_coding
ENSDARG00000056473	chaf1b	161.831	-0.907727	0.533024	0.348253	-2.60652	0.00914681	0.0469836	9	30543139	30555725	-	14	1	2548	4521	protein_coding
ENSDARG00000014806	hacd2	1631.25	-0.311754	0.805661	0.119566	-2.60739	0.0091236	0.0468999	9	38029475	38042939	-	7	3	2482	4214	protein_coding
ENSDARG00000098805	vwa11	238.285	-1.80742	0.285701	0.693115	-2.60768	0.00911582	0.0468999	1	44074445	44084071	-	10	1	1517	5115	protein_coding
ENSDARG00000055159	cyp27a1.4	19.7727	-1.01057	0.49635	0.387431	-2.60839	0.00909699	0.0468845	9	38446504	38457413	+	9	1	1819	4409	protein_coding
ENSDARG00000074379	knstrn	78.4497	-0.968103	0.511178	0.371106	-2.6087	0.00908869	0.0468528	1	11107688	11117930	+	8	1	1124	3683	protein_coding
ENSDARG00000018574	sf3b4	444.294	-0.678724	0.624718	0.260165	-2.60882	0.00908551	0.0468475	19	7424347	7430858	+	5	1	1391	537	protein_coding
ENSDARG00000036791	dnmt3bb.1	351.974	-0.518424	0.698134	0.198694	-2.60916	0.00907654	0.0468122	23	17011454	17101360	-	22	1	3678	4753	protein_coding
ENSDARG00000026577	cdk2	123.799	-0.939971	0.521243	0.360115	-2.6102	0.009049	0.0467143	11	3301277	3308569	-	6	2	1833	4223	protein_coding
ENSDARG00000105592	CR936442.1	411.591	-0.534551	0.690373	0.204764	-2.61057	0.00903904	0.046685	19	7966116	7968667	+	1	1	2552	4169	lincRNA
ENSDARG00000055177	pxdc1a	304.812	-0.730078	0.602871	0.279581	-2.61133	0.00901917	0.0465995	2	32835679	32838894	+	5	1	742	4178	protein_coding
ENSDARG00000007418	chmp4c	115.311	-0.530206	0.692456	0.203035	-2.6114	0.00901726	0.0465995	24	11070110	11076400	-	5	1	1212	4167	protein_coding
ENSDARG00000056653	fhl1b	205.872	-0.627997	0.647074	0.240476	-2.61148	0.0090151	0.0465995	10	26597990	26621189	+	6	3	2202	3955	protein_coding
ENSDARG00000100446	si:ch211-286o17.1	757.525	-0.317432	0.802497	0.121511	-2.61238	0.00899145	0.0465382	6	47424266	47462413	+	8	2	6230	3665	protein_coding
ENSDARG00000038290	thoc5	999.027	-0.307194	0.808212	0.117553	-2.61324	0.00896882	0.0464541	25	3759553	3787221	+	22	4	4245	4441	protein_coding
ENSDARG00000058719	si:dkey-119f1.1	151.287	-0.565469	0.675736	0.216278	-2.61454	0.00893465	0.0463211	2	6321623	6373829	-	26	1	4267	4453	protein_coding
ENSDARG00000062049	hmha1b	128.683	-0.576206	0.670726	0.220308	-2.61545	0.00891091	0.0462309	22	17611836	17653143	-	24	3	4387	5042	protein_coding
ENSDARG00000001971	cthrc1b	36.914	-1.03484	0.488068	0.395653	-2.61554	0.00890873	0.0462309	16	47454586	47483142	-	6	4	1066	5235	protein_coding
ENSDARG00000006603	csrp1a	518.709	-0.47988	0.717037	0.183466	-2.61564	0.00890603	0.0462309	23	5765514	5818992	-	7	3	2786	4311	protein_coding
ENSDARG00000101915	pin1	1274.26	-0.425053	0.744812	0.162503	-2.61565	0.00890569	0.0462309	1	59062603	59065948	+	3	1	743	5168	protein_coding
ENSDARG00000001057	bysl	1694.55	-0.509122	0.70265	0.194625	-2.61592	0.00889879	0.0462309	22	550828	557965	-	7	1	1504	5871	protein_coding
ENSDARG00000063519	PLEKHB1	1231.5	-0.513255	0.70064	0.196204	-2.61592	0.00889871	0.0462309	10	36731039	36738642	-	6	2	2507	3522	protein_coding
ENSDARG00000068374	si:ch211-132b12.7	3295.11	-1.29772	0.406768	0.496036	-2.61618	0.00889191	0.0462309	18	40668615	40684792	-	5	2	3236	4549	protein_coding
ENSDARG00000089489	fam83e	180.5	-0.533406	0.690922	0.203869	-2.61641	0.00888604	0.0462227	11	40103720	40128722	-	10	1	2646	4868	protein_coding
ENSDARG00000006642	drg2	753.615	-0.328728	0.796238	0.125626	-2.61672	0.00887794	0.0462025	3	40153819	40162867	-	11	3	2163	4022	protein_coding
ENSDARG00000053845	cbln14	12.355	-2.19564	0.218296	0.838962	-2.61709	0.00886822	0.0461629	2	37959040	37960688	-	5	1	942	3747	protein_coding
ENSDARG00000099677	bambib	127.91	-0.480073	0.716941	0.183432	-2.61717	0.00886618	0.0461629	2	4402765	4408818	+	3	1	1407	4591	protein_coding
ENSDARG00000078500	dap3	694.969	-0.461786	0.726087	0.176431	-2.61737	0.00886101	0.0461474	16	14201401	14215617	+	13	2	1867	4483	protein_coding
ENSDARG00000097762	CU693494.3	120.054	-0.498972	0.707611	0.190618	-2.61765	0.00885367	0.0461474	2	335949	338458	-	3	1	804	4428	lincRNA
ENSDARG00000015890	mafa	278.868	-0.531057	0.692048	0.202799	-2.61864	0.00882814	0.0460536	18	29402623	29413756	+	2	2	3086	4336	protein_coding
ENSDARG00000067985	ftr23	100.045	-0.594265	0.662382	0.226919	-2.61884	0.00882282	0.0460536	2	47905735	47911747	+	7	2	3423	4023	protein_coding
ENSDARG00000036721	tomm40l	590.29	-0.438873	0.737711	0.167528	-2.6197	0.00880066	0.0459536	19	10831362	10845087	+	11	3	5326	365	protein_coding
ENSDARG00000002754	pdcd2l	186.245	-0.416709	0.749131	0.159054	-2.61992	0.00879511	0.0459356	25	30442389	30454772	+	6	1	1164	4493	protein_coding
ENSDARG00000036670	aplnrb	464.484	-0.502663	0.705803	0.191842	-2.62019	0.00878802	0.0459096	10	8629275	8631361	+	1	1	2087	5098	protein_coding
ENSDARG00000058180	exoc3l4	94.8227	-0.639684	0.641853	0.2441	-2.62058	0.00877797	0.045868	13	7387822	7414096	+	14	1	2697	4383	protein_coding
ENSDARG00000030053	eef1db	6110.92	-0.340519	0.789757	0.129924	-2.62091	0.00876961	0.0458353	20	52546186	52582645	+	10	6	1946	5154	protein_coding
ENSDARG00000040100	si:dkey-95h12.1	85.3239	-1.18476	0.439897	0.451924	-2.6216	0.00875192	0.0457977	18	8869465	8889382	-	6	3	6497	3719	protein_coding
ENSDARG00000029003	eif1axa	376.157	-0.462487	0.725734	0.176376	-2.62216	0.00873743	0.0457657	5	24002598	24008997	-	7	1	950	3947	protein_coding
ENSDARG00000006892	myo3b	270.21	-0.442738	0.735737	0.168816	-2.62261	0.00872591	0.0457273	9	3699397	3866707	-	35	2	3835	4965	protein_coding
ENSDARG00000018461	zgc:56095	566.154	-0.425982	0.744332	0.162384	-2.62329	0.00870844	0.0456576	24	7741521	7746478	+	6	3	1188	4285	protein_coding
ENSDARG00000007494	st3gal8	178.881	-0.447059	0.733537	0.17032	-2.62482	0.00866939	0.0454966	11	26568492	26590429	-	7	5	1918	452	protein_coding
ENSDARG00000012694	c3a.1	6360.61	-1.6039	0.328985	0.611025	-2.62494	0.00866636	0.0454916	1	56130222	56176976	-	41	1	5069	4612	protein_coding
ENSDARG00000021250	slc25a48	516.855	-0.619865	0.650732	0.236132	-2.62508	0.00866281	0.0454839	14	25590603	25599002	-	7	3	2085	3779	protein_coding
ENSDARG00000090901	si:ch211-256e16.11	153.372	-1.11111	0.462937	0.422895	-2.6274	0.00860403	0.0451976	3	58197025	58205045	-	6	1	2625	4503	protein_coding
ENSDARG00000045853	rad51ap1	48.7158	-0.733367	0.601498	0.279102	-2.6276	0.00859903	0.0451925	4	5196469	5203343	+	10	1	1816	4141	protein_coding
ENSDARG00000058570	ccl27a	12.1001	-1.46784	0.361523	0.558597	-2.62773	0.00859572	0.045186	8	1170015	1183948	+	3	2	505	4079	protein_coding
ENSDARG00000002986	gda	693.152	-1.47569	0.359562	0.56155	-2.62789	0.00859173	0.0451758	5	25708369	25723079	-	14	1	1935	4016	protein_coding
ENSDARG00000060500	l2hgdh	209.282	-0.642546	0.640582	0.244421	-2.62885	0.00856744	0.0450699	13	36666662	36680531	-	10	1	1809	4793	protein_coding
ENSDARG00000042387	zgc:77752	347.894	-0.386347	0.765065	0.146922	-2.6296	0.00854864	0.0449926	18	7594012	7609173	+	11	2	2258	4889	protein_coding
ENSDARG00000063636	galnt11	1093.07	-0.316355	0.803097	0.120294	-2.62985	0.00854232	0.0449702	24	7554582	7587401	-	14	5	6900	4274	protein_coding
ENSDARG00000101892	ino80e	295.752	-0.488607	0.712713	0.185748	-2.63048	0.00852647	0.0449084	16	10422836	10428899	+	2	1	3569	3858	protein_coding
ENSDARG00000117312	CABZ01044746.1	124.422	-0.680494	0.623952	0.258655	-2.6309	0.00851603	0.0448642	8	40502765	40526398	+	5	1	5298	3784	lincRNA
ENSDARG00000044261	si:ch211-243g18.2	1072.17	-0.462387	0.725785	0.175723	-2.63134	0.00850495	0.0448275	10	9550419	9571012	+	9	3	1971	4784	protein_coding
ENSDARG00000071294	tonsl	98.1056	-0.832851	0.561419	0.316476	-2.63164	0.00849746	0.0447988	17	8799451	8855305	+	27	4	6823	4563	protein_coding
ENSDARG00000069439	ptgdsa	49.9931	-0.985405	0.505084	0.374286	-2.63276	0.00846943	0.0446726	10	10788811	10796936	+	7	2	1097	3692	protein_coding
ENSDARG00000077943	ints5	195.439	-0.484168	0.714909	0.183886	-2.63298	0.00846405	0.0446658	14	45551993	45558490	-	2	1	3899	464	protein_coding
ENSDARG00000105392	si:ch73-22o18.1	78.05	-0.683326	0.622728	0.259484	-2.6334	0.0084535	0.0446317	14	33955807	33960682	+	5	1	1551	4442	protein_coding
ENSDARG00000104811	cyp2aa2	109.807	-0.571727	0.672811	0.217019	-2.63446	0.00842705	0.0445243	23	42454292	42466916	+	9	1	1823	4339	protein_coding
ENSDARG00000036162	hnrnpa0b	6650.05	-0.427057	0.743778	0.162084	-2.63479	0.00841882	0.0444958	14	38845674	38848166	+	1	3	2493	44	protein_coding
ENSDARG00000060830	fam83hb	636.163	-0.453165	0.730439	0.171992	-2.63481	0.00841851	0.0444958	19	43612179	43639331	-	6	2	4027	4631	protein_coding
ENSDARG00000038900	acadm	4070.44	-0.298294	0.813214	0.113212	-2.63482	0.00841809	0.0444958	2	26470070	26476150	-	13	4	2085	4412	protein_coding
ENSDARG00000016855	sf3b5	403.432	-0.467553	0.72319	0.1774	-2.63559	0.00839919	0.0444524	13	23897975	23901732	+	2	1	564	4468	protein_coding
ENSDARG00000002830	trmt2a	213.902	-0.491755	0.71116	0.186541	-2.63617	0.00838478	0.0444084	5	24532401	24543526	-	12	3	2466	4505	protein_coding
ENSDARG00000008803	marcksb	8517.13	-0.342003	0.788945	0.129698	-2.63691	0.00836644	0.0443521	17	15534815	15539701	+	2	3	4105	3912	protein_coding
ENSDARG00000092170	apoc1	6692.51	-1.12762	0.45767	0.427533	-2.63751	0.0083517	0.0443124	16	23972126	23973721	+	4	2	783	4163	protein_coding
ENSDARG00000041869	tnfrsf19	599.299	-0.40663	0.754384	0.154157	-2.63776	0.00834564	0.0442978	15	8235531	8309217	-	10	2	3353	4363	protein_coding
ENSDARG00000096639	BX276101.1	11.8352	-1.75944	0.295363	0.666893	-2.63826	0.00833322	0.0442427	20	19543262	19545552	-	2	1	830	3819	processed_transcript
ENSDARG00000027649	cpsf3	1165.52	-0.280712	0.823185	0.1064	-2.63828	0.0083327	0.0442427	20	29619820	29633507	-	16	3	2913	4435	protein_coding
ENSDARG00000006447	slc19a3a	23.2911	-1.19727	0.436098	0.453682	-2.63902	0.00831466	0.0441903	15	35139457	35156791	+	6	1	2115	4558	protein_coding
ENSDARG00000053853	slc13a2	571.073	-1.48864	0.356349	0.564051	-2.63919	0.00831047	0.0441863	21	39100289	39118502	+	12	1	2595	4655	protein_coding
ENSDARG00000076568	sec61b	1476.01	-0.325074	0.798258	0.123143	-2.6398	0.00829559	0.0441179	16	27224068	27231659	+	5	5	1614	3786	protein_coding
ENSDARG00000013719	gtse1	140.829	-0.873816	0.545701	0.330975	-2.64012	0.00828758	0.044086	25	19594160	19608460	-	10	6	3354	4407	protein_coding
ENSDARG00000020785	lama4	1549.9	-0.456242	0.728882	0.172595	-2.64342	0.00820726	0.0437227	20	218886	259965	+	40	1	6221	5052	protein_coding
ENSDARG00000099152	si:dkey-190j3.2	17.8827	-1.25406	0.419266	0.474333	-2.64384	0.00819711	0.0436972	4	36204590	36215907	+	7	2	3247	449	protein_coding
ENSDARG00000013533	hoxb4a	213.241	-0.599725	0.65988	0.22683	-2.64394	0.00819482	0.0436972	3	23710839	23723982	+	3	2	1336	5067	protein_coding
ENSDARG00000059908	si:ch211-217k17.7	1650.43	-0.345689	0.786932	0.130706	-2.64479	0.00817409	0.0436098	1	52452010	52461322	-	4	1	1212	453	protein_coding
ENSDARG00000094809	ms4a17a.11	609.558	-0.361413	0.778402	0.136651	-2.6448	0.00817402	0.0436098	4	76575585	76588333	+	7	1	927	4488	protein_coding
ENSDARG00000116119	CABZ01097761.1	161.031	-0.515008	0.699789	0.194716	-2.64493	0.00817085	0.0436098	12	49114483	49118403	+	2	1	2402	4026	protein_coding
ENSDARG00000100598	CABZ01109081.1	304.463	-0.494424	0.709845	0.18691	-2.64525	0.00816311	0.0435938	24	15602	27089	+	10	1	4253	4738	protein_coding
ENSDARG00000073866	tdp1	146.697	-0.427163	0.743723	0.161481	-2.64529	0.00816216	0.0435938	17	16348830	16422654	-	16	1	2349	4423	protein_coding
ENSDARG00000037116	cxcl12a	1903.8	-0.404432	0.755534	0.152865	-2.64569	0.00815255	0.0435587	13	30804367	30819715	+	4	1	3041	3644	protein_coding
ENSDARG00000018989	hspa4b	2675.62	-0.376552	0.770277	0.142311	-2.64599	0.00814533	0.0435308	14	23687678	23708159	+	19	1	3010	4671	protein_coding
ENSDARG00000007553	opn4.1	1770.05	-0.504569	0.704871	0.190629	-2.64686	0.00812436	0.0434518	2	32843133	32846324	+	1	1	3192	4201	protein_coding
ENSDARG00000098112	btc	91.7414	-0.64733	0.638461	0.244514	-2.64741	0.00811098	0.0434216	21	19368720	19389197	+	8	4	3567	3448	protein_coding
ENSDARG00000014554	ppp1r3cb	1117.61	-0.298425	0.81314	0.112723	-2.64742	0.00811074	0.0434216	12	16281312	16288285	+	3	3	2695	4111	protein_coding
ENSDARG00000070360	inka1a	167.333	-0.57719	0.670268	0.218002	-2.64764	0.00810563	0.0434142	11	35048642	35056607	+	4	2	2022	4347	protein_coding
ENSDARG00000032584	thnsl2	31.1286	-0.911777	0.53153	0.344369	-2.64767	0.00810481	0.0434142	5	72094502	72105216	-	9	2	2051	5095	protein_coding
ENSDARG00000076332	si:ch211-159i8.4	157.996	-0.921015	0.528138	0.347775	-2.64831	0.00808962	0.0433497	14	17599875	17659420	-	8	2	9588	4121	protein_coding
ENSDARG00000100088	zmp:0000001114	583.254	-0.503353	0.705465	0.190055	-2.64847	0.00808582	0.04334	15	37022018	37104165	-	19	1	7645	4161	protein_coding
ENSDARG00000002508	ankrd33ab	415.253	-1.47464	0.359823	0.556746	-2.64868	0.00808077	0.0433236	6	39279104	39286029	+	5	2	2257	4506	protein_coding
ENSDARG00000010965	psma8	1877.62	-0.417441	0.748752	0.157553	-2.64952	0.00806071	0.0432585	20	18306122	18313864	-	6	2	1345	4818	protein_coding
ENSDARG00000038635	magoh	676.081	-0.431441	0.741521	0.162828	-2.64967	0.00805693	0.0432488	8	21133307	21135732	+	5	1	734	4101	protein_coding
ENSDARG00000079263	si:dkeyp-2e4.2	21.3525	-1.04177	0.485732	0.393117	-2.65002	0.00804872	0.043226	13	44848343	44852324	-	2	1	1019	422	protein_coding
ENSDARG00000037397	ssrp1a	621.069	-0.658136	0.633696	0.248295	-2.65063	0.00803429	0.0431946	14	21980446	22100118	-	20	2	2925	4653	protein_coding
ENSDARG00000101913	CABZ01092156.1	181.158	-0.523563	0.695652	0.197455	-2.65156	0.00801218	0.0431252	KN150212.1	7721	14590	-	8	2	749	5634	protein_coding
ENSDARG00000040396	bcl7bb	233.239	-0.367212	0.775279	0.138473	-2.65186	0.00800491	0.0430967	18	41549764	41559418	+	6	1	1359	3966	protein_coding
ENSDARG00000010555	pdha1b	303.667	-0.766187	0.587969	0.2889	-2.65208	0.00799968	0.0430877	24	24273371	24282427	-	12	3	2432	4079	protein_coding
ENSDARG00000089922	dsn1	118.709	-0.640229	0.641611	0.241391	-2.65225	0.00799574	0.0430792	3	52953489	52980049	+	11	1	1943	4678	protein_coding
ENSDARG00000088013	CYP27A1 (1 of many)	23.5353	-1.03983	0.486384	0.392048	-2.65231	0.00799426	0.0430792	9	38427572	38433916	+	9	1	1818	4417	protein_coding
ENSDARG00000099291	lsr	639.063	-0.430748	0.741877	0.162401	-2.65238	0.00799274	0.0430792	15	33937756	33965440	-	11	5	4794	4151	protein_coding
ENSDARG00000001313	g2e3	132.088	-0.835829	0.560261	0.315093	-2.65264	0.00798643	0.0430792	17	28798725	28811747	-	14	2	3360	4185	protein_coding
ENSDARG00000091368	AL954327.1	15.5576	-1.16858	0.444857	0.44038	-2.65358	0.00796426	0.0429838	16	34300279	34306670	-	5	2	3019	37	processed_transcript
ENSDARG00000060771	map7d3	1273.72	-0.248461	0.841794	0.0936127	-2.65414	0.00795113	0.0429447	14	31668510	31715412	-	22	7	4931	481	protein_coding
ENSDARG00000087625	si:ch211-173a9.7	13.5595	-2.0279	0.245212	0.763814	-2.65496	0.00793181	0.042851	17	52589913	52595932	-	5	2	1627	4899	protein_coding
ENSDARG00000098934	rrp7a	525.713	-0.520326	0.697214	0.195973	-2.65508	0.00792884	0.0428456	3	1219344	1222249	+	7	1	1005	5701	protein_coding
ENSDARG00000090788	cstf2	1800.63	-0.378447	0.769265	0.14249	-2.65595	0.00790854	0.0427676	14	41361858	41388233	-	14	4	1993	5349	protein_coding
ENSDARG00000099873	zgc:163083	102.58	-1.0168	0.494211	0.382837	-2.65597	0.00790807	0.0427676	3	49021079	49024570	+	6	1	801	4719	protein_coding
ENSDARG00000015208	rbb4l	1105.58	-0.465937	0.724001	0.175386	-2.65663	0.0078925	0.0427126	11	12744575	12770546	+	12	4	4035	4171	protein_coding
ENSDARG00000092358	BX469930.1	90.3169	-3.02829	0.122573	1.13896	-2.65882	0.00784154	0.0424789	1	57927489	57931592	+	4	2	2597	3539	lincRNA
ENSDARG00000091326	cep120	616.029	-0.366869	0.775464	0.137931	-2.65981	0.0078185	0.0423942	8	247163	286323	+	19	1	2790	5728	protein_coding
[truncated: 2,387 more rows]
