# Supplementary material for: Connectivity Mapping Using a Novel sv2a Loss-of-Function Zebrafish Epilepsy Model as a Powerful Strategy for Anti-epileptic Drug Discovery
Source: Front Mol Neurosci. 2022 May 24;15:881933. doi: 10.3389/fnmol.2022.881933 (PMC9172968; doi:10.3389/fnmol.2022.881933)
Supplement: Supplementary Table 3 — Enriched GO terms and KEGG pathways. [file Table_3.xlsx]

## Sheet: HOMvsWT_GO_down_BP
	ID	Description	GeneRatio	BgRatio	pvalue	p.adjust	qvalue	geneID	Count
GO:0009611	GO:0009611	response to wounding	40/1915	174/17935	2.07107663692416e-06	8.26129458506416e-05	7.08223428913102e-05	mcamb/fn1b/vim/f9a/anxa6/itga2b/apobec2a/col12a1b/fn1a/serpind1/dspa/kng1/plg/tfpia/f7/f2/cxcl12a/cpb2/fgg/rac2/fzd2/tmsb/lgals2a/bambia/ecrg4a/itgb3a/habp2/serping1/cnp/wnt4/f7i/f10/ecrg4b/proca/eppk1/anxa1d/anxa1b/f7l/ppl/rtn4b	40
GO:0042255	GO:0042255	ribosome assembly	19/1915	41/17935	7.67534434268978e-09	8.16429220452038e-07	6.99907618617988e-07	rpl3/rpl23a/rpl5b/rpsa/rpl5a/rps27.1/rpl10/rps19/rps10/rps28/rps14/rsl24d1/rps5/rplp0/rps27.2/rpl6/rps15/rrp7a/rpl24	19
GO:0006575	GO:0006575	cellular modified amino acid metabolic process	38/1915	98/17935	2.93560041579818e-13	7.66458581288397e-11	6.57068839478655e-11	dhfr/gpx1b/gnmt/ftcd/bhmt/gstt1b/gpx1a/mthfd1a/kyat1/gstz1/gstm.2/ckma/aldh9a1b/gsta.2/ckmt2b/mthfd1b/ckmb/dio1/gstt1a/gstm.1/oplah/shmt1/gstk1/sardh/crym/aldh9a1a.1/ckmt2a/ckba/si:ch211-117n7.7/gamt/aldh1l1/gstm.3/gsta.1/si:ch211-117n7.6/gch2/gstp1/shmt2/mthfs	38
GO:0051180	GO:0051180	vitamin transport	1915-11-01	20/17935	1.34271104953524e-06	5.73340322212144e-05	4.91512613126449e-05	slc19a3a/slc23a1/ttpa/tcn2/slc52a3/stra6/stra6l/si:ch73-196l6.5/tcnba/gc/folr	11
GO:0006081	GO:0006081	cellular aldehyde metabolic process	16/1915	40/17935	1.3774541167353e-06	5.73340322212144e-05	4.91512613126449e-05	rdh1/agxtb/hoga1/dhrs9/esd/adh8b/idh1/cyp26a1/aldh9a1b/aldh9a1a.1/mlsl/adh5/zgc:77938/adh8a/dhrs13l1/bco1	16
GO:0022613	GO:0022613	ribonucleoprotein complex biogenesis	70/1915	322/17935	4.54665491947442e-09	5.17630930520904e-07	4.43754122008648e-07	bysl/ruvbl1/nudt21/rpl3/pin4/rpl23a/exosc9/rpl38/rpl7/nsa2/tsr1/eif2s3/eif4bb/nop56/eif3m/npm1a/prpf19/rpl5b/eif3c/eif3g/eif3i/utp4/rpl35/aar2/rpsa/rpl7a/rpl5a/eif3d/rps27.1/rpl10/rps21/rps19/rps10/rps28/rps14/denr/rsl24d1/snrpd2/usp39/rrp9/rps7/rpl10a/rps5/nop16/rps16/rplp0/tbl3/imp4/ebna1bp2/rps27.2/rps8a/ran/rpl6/eif3ba/eif3k/rps15/fam207a/eif3s10/rpl35a/eif3ea/gnl2/rrp7a/rpl24/eif3s6ip/eif3ha…	70
GO:0003009	GO:0003009	skeletal muscle contraction	16/1915	29/17935	4.68607388354579e-09	5.17630930520904e-07	4.43754122008648e-07	gja2/tnni2a.3/casq1b/atp2a1/tnni2a.4/tnni2b.2/tnni2b.1/tnni4b.2/tnnc1b/casq1a/tnni1c/tnni2a.1/tnnc2/tnni1d/stac3/smyhc2	16
GO:0030198	GO:0030198	extracellular matrix organization	52/1915	174/17935	2.51671552599188e-12	5.16286213617763e-10	4.42601324458272e-10	lamb2/si:ch211-196i2.1/col11a1b/col16a1/col2a1b/col1a1a/col5a1/fbln2/mmp2/col1a2/lama4/col9a2/col5a2b/loxl4/col5a2a/col1a1b/col18a1a/col9a3/lamb4/fbln5/postna/loxl2b/lamb1b/lum/si:dkey-14d8.7/si:dkey-14d8.6/col4a6/col4a5/mia/col8a2/cemip2/myh9a/vit/col2a1a/col17a1a/si:dkey-32e6.6/ecm2/tgfbi/col9a1a/adamts13/loxl3a/col28a2a/col17a1b/hmcn2/reck/si:dkey-61l1.4/col18a1b/col27a1b/lamb1a/col5a3b/mibp2/…	52
GO:0043062	GO:0043062	extracellular structure organization	52/1915	174/17935	2.51671552599188e-12	5.16286213617763e-10	4.42601324458272e-10	lamb2/si:ch211-196i2.1/col11a1b/col16a1/col2a1b/col1a1a/col5a1/fbln2/mmp2/col1a2/lama4/col9a2/col5a2b/loxl4/col5a2a/col1a1b/col18a1a/col9a3/lamb4/fbln5/postna/loxl2b/lamb1b/lum/si:dkey-14d8.7/si:dkey-14d8.6/col4a6/col4a5/mia/col8a2/cemip2/myh9a/vit/col2a1a/col17a1a/si:dkey-32e6.6/ecm2/tgfbi/col9a1a/adamts13/loxl3a/col28a2a/col17a1b/hmcn2/reck/si:dkey-61l1.4/col18a1b/col27a1b/lamb1a/col5a3b/mibp2/…	52
GO:0071826	GO:0071826	ribonucleoprotein complex subunit organization	42/1915	141/17935	3.53079686090403e-10	4.60929481114381e-08	3.95145160653327e-08	ruvbl1/nudt21/rpl3/rpl23a/rpl38/eif2s3/eif4bb/eif3m/prpf19/rpl5b/eif3c/eif3g/eif3i/aar2/rpsa/rpl5a/eif3d/rps27.1/rpl10/rps19/rps10/rps28/rps14/denr/rsl24d1/snrpd2/usp39/rps5/rplp0/rps27.2/rpl6/eif3ba/eif3k/rps15/eif3s10/eif3ea/rrp7a/rpl24/eif3s6ip/eif3ha/clns1a/snrpf	42
GO:0009410	GO:0009410	response to xenobiotic stimulus	33/1915	88/17935	3.09838113605337e-11	4.51031684546301e-09	3.86659987594854e-09	acaa1/nqo1/sult1st3/ahr1a/cyp2ad2/cyp2p9/cyp2ad3/apobb.1/zgc:77439/sult1st2/cyp2n13/cyp2ad6/cyp2p8/sod1/cyp2x8/cpb1/cyp2x9/tgfbi/sult6b1/adh8a/cyp2x12/cyp1a/cyb5a/cyp2aa1/eef2b/cyp2k8/cyp2y3/cyp2k19/cyp2aa12/cyp2k16/cyp3a65/gstp1/cyp2aa2	33
GO:0071466	GO:0071466	cellular response to xenobiotic stimulus	31/1915	79/17935	3.11164348131274e-11	4.51031684546301e-09	3.86659987594854e-09	acaa1/nqo1/sult1st3/ahr1a/cyp2ad2/cyp2p9/cyp2ad3/apobb.1/zgc:77439/sult1st2/cyp2n13/cyp2ad6/cyp2p8/cyp2x8/cpb1/cyp2x9/tgfbi/sult6b1/adh8a/cyp2x12/cyp1a/cyb5a/cyp2aa1/eef2b/cyp2k8/cyp2y3/cyp2k19/cyp2aa12/cyp2k16/gstp1/cyp2aa2	31
GO:0055086	GO:0055086	nucleobase-containing small molecule metabolic process	86/1915	389/17935	3.14088916814973e-11	4.51031684546301e-09	3.86659987594854e-09	atp5po/ak1/gda/ada/pfas/acsm3/rnaseh2b/pgam1a/ugp2a/guk1b/dera/ak2/gnmt/uox/kmo/atp5mc3b/dpydb/pdha1b/adssl/eno1b/rrm1/gucy2ca/atic/ugdh/gucy2f/elovl4b/naprt/pnp4b/paics/ido1/ampd1/aldoab/upp2/dctd/gcdha/ttr/cdab/zgc:103559/aspdh/hkdc1/eno3/adka/pklr/allc/gapdh/nme2a/amd1/acss1/suclg2/entpd1/hmgcra/shmt1/entpd5a/aldh6a1/aldob/xdh/pipox/ran/pgam2/pnp4a/acot11a/nt5c3a/cnp/nt5e/papss2a/tdo2a/urad/dn…	86
GO:0009636	GO:0009636	response to toxic substance	17/1915	32/17935	3.34046234009262e-09	3.99741993364417e-07	3.42690412871783e-07	slc22a4/abcb4/esd/adh8b/prdx2/blmh/akr1a1a/ephx1/sod1/abcc4/sod3a/sod3b/adh5/zgc:77938/adh8a/ephx5/slc30a10	17
GO:0097237	GO:0097237	cellular response to toxic substance	1915-10-01	16/17935	8.22056888655065e-07	3.63222674494976e-05	3.1138316802659e-05	esd/adh8b/prdx2/akr1a1a/sod1/sod3a/sod3b/adh5/zgc:77938/adh8a	10
GO:1990748	GO:1990748	cellular detoxification	1915-10-01	16/17935	8.22056888655065e-07	3.63222674494976e-05	3.1138316802659e-05	esd/adh8b/prdx2/akr1a1a/sod1/sod3a/sod3b/adh5/zgc:77938/adh8a	10
GO:0006412	GO:0006412	translation	128/1915	427/17935	1.26166078029555e-28	3.62348976100881e-25	3.10634164748556e-25	eif4a1b/rpl3/ybx1/rpl28/rpl23a/rpl38/drg2/rpl12/eif2s3/rpl15/rps15a/eif4bb/rpl22l1/rpl21/rplp2l/rps9/rpl19/eif3m/rps4x/rpl8/rpl27/rpl5b/rwdd1/eif1ad/eif3c/rbm8a/eif3g/pabpc1a/eif5a/eif3i/rpl35/rpsa/rps6/rpl5a/eef1a1l1/eif3d/rps23/rplp1/fxr1/rps27.1/rpl18a/rpl10/rps21/eif1axa/rpl34/rpl18/eef1db/rps26l/rps19/rps27a/rpl37/rps3a/rps28/rps20/rps13/rpl39/rps14/rps12/rps26/denr/rpl9/eif4e2/magoh/rps24/r…	128
GO:0006260	GO:0006260	DNA replication	34/1915	131/17935	6.40604962685452e-07	3.14966127058272e-05	2.70013843714008e-05	gins2/fen1/zgc:110269/rrm1/rfc2/esco2/rbb4l/wdhd1/gins4/dscc1/pold1/rbbp4/igfbp2b/ssrp1a/gins3/orc1/rfc4/cdc45/pola1/igfbp2a/prim2/pcna/mcmbp/pole/terf1/lig1/chaf1a/tonsl/mms22l/dbf4/rrm2/twnk/pole2/orc4	34
GO:0000302	GO:0000302	response to reactive oxygen species	14/1915	30/17935	6.62112957020072e-07	3.14966127058272e-05	2.70013843714008e-05	gpx1b/gpx1a/prdx2/romo1/impact/sod1/apodb/apoda.1/apoda.2/sod3a/sod3b/anxa1d/anxa1b/cat	14
GO:0051014	GO:0051014	actin filament severing	1915-11-01	19/17935	6.68974016384213e-07	3.14966127058272e-05	2.70013843714008e-05	scin/gsna/cfl1l/cfl2/svilc/vil1/gsnb/scinlb/capgb/svild/scinla	11
GO:1901615	GO:1901615	organic hydroxy compound metabolic process	49/1915	222/17935	5.67790012362334e-07	3.05751297476977e-05	2.62114163905091e-05	miox/star/napepld/apoa1a/asah2/itpk1a/comta/rdh1/sult1st3/dhrs9/pck2/mao/faxdc2/adh8b/idh1/ttpa/cetp/pcbd1/cyp27a7/cyp26a1/ttr/ldhd/sult1st2/dio1/cyp51/dhrs3b/cyb5r2/hmgcra/cyp8b1/sord/aldh1a2/cyp27a1.4/crym/cyp7a1/ppip5k1b/ipmka/lratb.2/zgc:194242/sqlea/adh5/zgc:136333/adh8a/gch2/nsdhl/apoa1b/fah/hmgcs1/dhcr7/inpp5b	49
GO:0017144	GO:0017144	drug metabolic process	16/1915	38/17935	6.00245296964546e-07	3.05751297476977e-05	2.62114163905091e-05	cyp2ad2/cyp2p9/cyp2ad3/cyp2n13/cyp2ad6/cyp2p8/cyp2x8/cyp2x9/cyp2x12/cyp2aa1/cyp2k8/cyp2y3/cyp2k19/cyp2aa12/cyp2k16/cyp2aa2	16
GO:0042737	GO:0042737	drug catabolic process	16/1915	38/17935	6.00245296964546e-07	3.05751297476977e-05	2.62114163905091e-05	cyp2ad2/cyp2p9/cyp2ad3/cyp2n13/cyp2ad6/cyp2p8/cyp2x8/cyp2x9/cyp2x12/cyp2aa1/cyp2k8/cyp2y3/cyp2k19/cyp2aa12/cyp2k16/cyp2aa2	16
GO:0042738	GO:0042738	exogenous drug catabolic process	16/1915	38/17935	6.00245296964546e-07	3.05751297476977e-05	2.62114163905091e-05	cyp2ad2/cyp2p9/cyp2ad3/cyp2n13/cyp2ad6/cyp2p8/cyp2x8/cyp2x9/cyp2x12/cyp2aa1/cyp2k8/cyp2y3/cyp2k19/cyp2aa12/cyp2k16/cyp2aa2	16
GO:0031589	GO:0031589	cell-substrate adhesion	30/1915	108/17935	6.06818382875617e-07	3.05751297476977e-05	2.62114163905091e-05	lamb2/itgb6/triobpb/fn1b/lims2/itgb2/fn1a/lama4/itgb1b.2/tnn/itgb4/fgg/lamb4/itgbl1/sned1/lamb1b/egfl6/itgb1b.1/epdl2/itgb3a/vit/nid1a/si:dkey-32e6.6/ecm2/nid2a/lpxn/pxna/lamc3/lamb1a/epd	30
GO:0042537	GO:0042537	benzene-containing compound metabolic process	1915-10-01	13/17935	3.97781356518376e-08	2.92930270748917e-06	2.51122967043585e-06	acaa1/kmo/kyat1/ido1/aldh8a1/tdo2a/haao/kynu/fah/kyat3.2	10
GO:0061061	GO:0061061	muscle structure development	78/1915	369/17935	2.32911911127206e-09	2.90836090764059e-07	2.4932767053846e-07	ttn.1/lamb2/prdm1a/tnnt2d/tpm3/desmb/naca/myof/csrp1a/klhl41b/hand2/marcksb/smyd1a/myog/myhz2/myl1/dmrt2a/gata5/apobec2a/chrnd/tnnt2a/lama4/tmod4/fxr1/cav3/six1b/pdlim5b/ttn.2/tnni2a.4/hsp90ab1/tnnt3a/csrp1b/dab2/tbx1/tnnt2c/neb/cyp26a1/acta1a/tcf21/cxcl12a/cavin4a/klf2b/mybpc1/tnnt2e/hmgcra/gdf6a/lgals2a/tm4sf5/pygma/ldb3a/fhl1b/cavin4b/pgam2/desma/col6a2/cemip2/myo5b/tnnt3b/pdlim2/tgfbi/col6a1/…	78
GO:0007517	GO:0007517	muscle organ development	47/1915	192/17935	3.63968921032661e-08	2.75083879264685e-06	2.35823630552741e-06	ttn.1/lamb2/desmb/klhl41b/marcksb/smyd1a/myog/myhz2/myl1/dmrt2a/apobec2a/tnnt2a/lama4/fxr1/six1b/ttn.2/hsp90ab1/tbx1/acta1a/tcf21/cavin4a/klf2b/mybpc1/hmgcra/gdf6a/lgals2a/tm4sf5/pygma/ldb3a/fhl1b/cavin4b/desma/col6a2/cemip2/myo5b/col6a1/hspg2/synpo2la/col6a4a/pxna/stac3/gata4/tln1/lamb1a/cryabb/mibp2/postnb	47
GO:0044242	GO:0044242	cellular lipid catabolic process	32/1915	118/17935	4.69383209027369e-07	2.64327171828746e-05	2.26602131251809e-05	acaa1/lipia/napepld/smpdl3b/enpp2/asah2/acox1/ilvbl/hacl1/pck2/hao1/abhd2a/cyp26a1/crabp1b/gcdha/acadm/angptl3/acat1/enpp7.1/pla2g4f.1/neu3.3/sgpl1/si:ch211-117n7.7/ehhadh/gdpd3a/plbd1b/phyh/si:ch211-117n7.6/pnpla3/lpin1b/abcd3a/bco1	32
GO:0044283	GO:0044283	small molecule biosynthetic process	83/1915	365/17935	1.52235088655209e-11	2.57187749775153e-09	2.20481654714881e-09	ada/acsm3/dera/lta4h/gnmt/lipia/rdh5/kmo/dpydb/upb1/apoa1a/zgc:92749/asah2/bhmt/g6pc1a.2/hacd2/ilvbl/agxtb/fads2/ugdh/pah/fbp1b/pck2/fbp1a/abhd2a/elovl4b/prxl2b/pcbd1/cthl/thnsl2/cyp27a7/upp2/adka/tecrl2b/cyp51/nme2a/amd1/entpd1/elovl2/pcxb/agxta/hmgcra/shmt1/entpd5a/zgc:113054/cbsa/cyp27a1.4/coq2/acmsd/elovl8a/cyp7a1/gls2a/cnp/gamt/nt5e/gip/ppip5k1b/cth/sdsl/dnph1/haao/ipmka/zgc:136333/nme4/fasn…	83
GO:0016054	GO:0016054	organic acid catabolic process	59/1915	150/17935	3.57210085118226e-20	2.56476841114887e-17	2.19872207655666e-17	acaa1/gcat/amdhd1/ftcd/glud1a/kmo/amt/acox1/pgd/ilvbl/hal/hpda/hoga1/gpt/pah/hacl1/pck2/zgc:92040/hao1/abhd2a/blmh/gstz1/thnsl2/ido1/cyp26a1/dao.2/crabp1b/aldh8a1/gcdha/aldh4a1/ldhd/acadm/got2a/hpdb/acat1/shmt1/aldh6a1/pipox/arg1/hgd/sardh/gls2a/tat/ehhadh/uroc1/zgc:162816/tdo2a/sdsl/haao/aldh1l1/phyh/kynu/glud1b/fah/lpin1b/abcd3a/shmt2/ddah2/gcshb	59
GO:0006790	GO:0006790	sulfur compound metabolic process	46/1915	201/17935	4.209020386366e-07	2.41766130992863e-05	2.07261024920212e-05	sult1st4/acsm3/ahcy/gpx1b/sult1st6/gnmt/pdha1b/bhmt/gstt1b/dse/gpx1a/sult1st3/blmh/elovl4b/gstz1/gstm.2/cthl/gcdha/mat2ab/mat1a/gsta.2/sult1st2/gstt1a/gstm.1/amd1/acss1/suclg2/oplah/cbsa/pipox/gstk1/acot11a/mat2al/papss2a/tdo2a/cth/acsl5/sult6b1/gstm.3/gsta.1/mpst/hmgcs1/elovl1b/sult2st2/gstp1/mtr	46
GO:0050879	GO:0050879	multicellular organismal movement	16/1915	32/17935	3.0334288903995e-08	2.35459669546686e-06	2.01854628012644e-06	gja2/tnni2a.3/casq1b/atp2a1/tnni2a.4/tnni2b.2/tnni2b.1/tnni4b.2/tnnc1b/casq1a/tnni1c/tnni2a.1/tnnc2/tnni1d/stac3/smyhc2	16
GO:0050881	GO:0050881	musculoskeletal movement	16/1915	32/17935	3.0334288903995e-08	2.35459669546686e-06	2.01854628012644e-06	gja2/tnni2a.3/casq1b/atp2a1/tnni2a.4/tnni2b.2/tnni2b.1/tnni4b.2/tnnc1b/casq1a/tnni1c/tnni2a.1/tnnc2/tnni1d/stac3/smyhc2	16
GO:0022618	GO:0022618	ribonucleoprotein complex assembly	42/1915	138/17935	1.67216740288663e-10	2.28688799099544e-08	1.96050103025155e-08	ruvbl1/nudt21/rpl3/rpl23a/rpl38/eif2s3/eif4bb/eif3m/prpf19/rpl5b/eif3c/eif3g/eif3i/aar2/rpsa/rpl5a/eif3d/rps27.1/rpl10/rps19/rps10/rps28/rps14/denr/rsl24d1/snrpd2/usp39/rps5/rplp0/rps27.2/rpl6/eif3ba/eif3k/rps15/eif3s10/eif3ea/rrp7a/rpl24/eif3s6ip/eif3ha/clns1a/snrpf	42
GO:0044282	GO:0044282	small molecule catabolic process	76/1915	214/17935	2.27637406519069e-22	2.17924877174255e-19	1.86822418894071e-19	miox/ada/acaa1/gcat/uox/amdhd1/ftcd/glud1a/kmo/dpydb/amt/acox1/pgd/ilvbl/hal/hpda/hoga1/esd/gpt/pah/hacl1/pck2/zgc:92040/hao1/adh8b/abhd2a/blmh/gstz1/thnsl2/ido1/cyp26a1/dao.2/crabp1b/aldh8a1/gcdha/cdab/aldh4a1/ldhd/acadm/got2a/hpdb/acat1/shmt1/sord/aldh6a1/pipox/arg1/galm/hgd/sardh/cyp7a1/gls2a/tat/ehhadh/uroc1/zgc:162816/tdo2a/urad/sdsl/haao/aldh1l1/adh5/phyh/zgc:77938/adh8a/kynu/uraha/glud1b/f…	76
GO:0032787	GO:0032787	monocarboxylic acid metabolic process	75/1915	274/17935	6.97383295426014e-15	2.00288482446351e-12	1.71703108210679e-12	cryl1/acaa1/acsm3/pgam1a/lipia/amdhd1/ftcd/kmo/pdha1b/zgc:92749/asah2/eno1b/acox1/hacd2/pgd/ilvbl/hal/agxtb/hoga1/fads2/hacl1/pck2/hao1/idh1/abhd2a/elovl4b/prxl2b/thnsl2/cyp26a1/aldoab/crabp1b/gcdha/pm20d1.1/hkdc1/ldhd/acadm/eno3/tecrl2b/pklr/gapdh/acss1/decr2/elovl2/acat1/pcxb/zgc:113054/aldh1a2/aldob/pgam2/acot11a/acsf2/cyp4v7/cyp4v8/elovl8a/cyp7a1/ehhadh/uroc1/gamt/gip/mlsl/acsl5/haao/phyh/fas…	75
GO:0051346	GO:0051346	negative regulation of hydrolase activity	35/1915	120/17935	1.85949699454123e-08	1.66889855260075e-06	1.43071166783945e-06	serpinb1l3/serpind1/kng1/ahsg1/serpine2/tfpia/si:dkey-105h12.2/angptl3/itih2/itih5/sema4e/fetub/itih3a.1/itih3a.2/serpinb1/cpamd8/serping1/terf1/serpinf2b/serpinf1/ahsg2/si:ch211-262h13.5/serpinf2a/si:ch211-186e20.7/reck/serpina1/serpina1l/spink4/zgc:174260/apoc1/anxa1d/gchfr/anxa1b/ppp1r27b/timp4.2	35
GO:0042493	GO:0042493	response to drug	19/1915	49/17935	2.54904480979775e-07	1.55762908377429e-05	1.33532268983582e-05	cyp2ad2/cyp2p9/cyp2ad3/aldh2.2/cyp2n13/cyp2ad6/cyp2p8/cyp2x8/cyp2x9/cyp2x12/anxa1d/cyp2aa1/anxa1b/cyp2k8/cyp2y3/cyp2k19/cyp2aa12/cyp2k16/cyp2aa2	19
GO:0045861	GO:0045861	negative regulation of proteolysis	29/1915	98/17935	2.14114481251626e-07	1.36652620034371e-05	1.17149420268433e-05	serpinb1l3/serpind1/kng1/ahsg1/hsp90ab1/serpine2/tfpia/si:dkey-105h12.2/itih2/itih5/fetub/itih3a.1/itih3a.2/serpinb1/cpamd8/serping1/serpinf2b/serpinf1/ahsg2/si:ch211-262h13.5/serpinf2a/si:ch211-186e20.7/reck/serpina1/ubxn1/serpina1l/spink4/zgc:174260/timp4.2	29
GO:0032535	GO:0032535	regulation of cellular component size	40/1915	246/17935	0.0045367031852702	0.0450992602781394	0.0386626483618854	zgc:101810/scin/gsna/kif15/hcls1/arl3l2/svilc/sema3d/tmod4/fam49ba/wasb/cotl1/arpc1b/capza1a/cxcl12a/shtn1/vil1/hspb1/cyfip1/gsnb/sema4e/tmsb/scinlb/ngfa/kank1a/myo5b/wnt4/arpc2/piezo1/tmsb4x/pfn1/zgc:86896/actr3/capgb/capzb/svild/scinla/clns1a/tmsb1/arl3l1	40
GO:0042541	GO:0042541	hemoglobin biosynthetic process	1915-06-01	16/17935	0.00456959775102318	0.0450992602781394	0.0386626483618854	tfa/alas1/rps19/rpl10a/rpl11/slc25a38a	6
GO:0045744	GO:0045744	negative regulation of G protein-coupled receptor signaling pathway	1915-06-01	16/17935	0.00456959775102318	0.0450992602781394	0.0386626483618854	ada/saga/aplnrb/sagb/arr3a/arr3b	6
GO:0046364	GO:0046364	monosaccharide biosynthetic process	1915-08-01	26/17935	0.00445541165888931	0.0450561348039792	0.0386256777988958	gnmt/g6pc1a.2/fbp1b/pck2/fbp1a/pcxb/rgn/gpib	8
GO:1901136	GO:1901136	carbohydrate derivative catabolic process	20/1915	100/17935	0.00411417125955877	0.0425360944800999	0.0364653001718786	ada/dera/chia.3/dpydb/nccrp1/si:ch211-226m16.2/gpd1c/cdab/gpd1b/neu3.3/cemip2/pglyrp2/nt5e/si:dkey-147f3.4/chia.6/chia.2/fbxo2/chia.1/hint1/cdaa	20
GO:1901880	GO:1901880	negative regulation of protein depolymerization	1915-12-01	48/17935	0.00379819825721629	0.0396670014353643	0.0340056869803977	scin/gsna/svilc/tmod4/capza1a/vil1/gsnb/scinlb/capgb/capzb/svild/scinla	12
GO:0009110	GO:0009110	vitamin biosynthetic process	1915-05-01	11/17935	0.00366857813888209	0.0387358691723139	0.0332074468531162	rdh5/cyp27a7/cyp27a1.4/zgc:136333/rgn	5
GO:0000096	GO:0000096	sulfur amino acid metabolic process	1915-07-01	20/17935	0.0034548961795366	0.0370241112971236	0.0317399927884372	bhmt/blmh/cthl/cbsa/cth/mpst/mtr	7
GO:0033627	GO:0033627	cell adhesion mediated by integrin	1915-07-01	20/17935	0.0034548961795366	0.0370241112971236	0.0317399927884372	itgb6/itgb2/itgb1b.2/itgb4/itgbl1/itgb1b.1/itgb3a	7
GO:0006091	GO:0006091	generation of precursor metabolites and energy	37/1915	219/17935	0.00323964269389643	0.034978397807784	0.0299862455917046	atp5po/pygb/pygl/gys2/pgam1a/ugp2a/slc25a55b/eno1b/ppp1r3cb/pgd/mdh1aa/idh1/aldoab/pm20d1.1/hkdc1/eno3/pklr/gapdh/suclg2/suclg1/aldob/cox6a2/pygma/rpia/ndufs8b/pgam2/ppp1r3ca/mlsl/fh/adh5/cox8b/pkmb/ppp1cbl/gpib/mdh1ab/shmt2/si:ch211-152c8.5	37
GO:0090407	GO:0090407	organophosphate biosynthetic process	52/1915	331/17935	0.00286380099576055	0.0325100281603644	0.0278701641500851	atp5po/ak1/ada/pfas/ak2/kmo/atp5mc3b/pdha1b/adssl/rrm1/gucy2ca/chpt1/atic/idi1/gucy2f/elovl4b/naprt/paics/ido1/ampd1/ckma/upp2/dctd/gcdha/aspdh/adka/ckmt2b/ckmb/nme2a/acss1/pld1a/pld1b/mocos/ckmt2a/ckba/papss2a/ppip5k1b/gpaa1/acsl5/haao/ipmka/rrm2/nme4/gch2/nme2b.2/kynu/nme3/gart/hmgcs1/elovl1b/nme2b.1/pcyt1bb	52
GO:0051494	GO:0051494	negative regulation of cytoskeleton organization	16/1915	71/17935	0.00286387086510174	0.0325100281603644	0.0278701641500851	scin/gsna/svilc/tmod4/capza1a/vil1/gsnb/tmsb/scinlb/kank1a/tmsb4x/capgb/capzb/svild/scinla/tmsb1	16
GO:0007229	GO:0007229	integrin-mediated signaling pathway	14/1915	58/17935	0.00261973580232447	0.0300955248971035	0.025800261227945	itgb6/itga10/lims2/itgb2/itga2b/itgb1b.2/itgb4/itgbl1/itgb1b.1/itga6l/itgb3a/lama5/loxl3a/mibp2	14
GO:0007602	GO:0007602	phototransduction	1915-12-01	46/17935	0.00259238299709425	0.0299008994684927	0.0256334129368144	rho/opn4.1/opn1sw2/grk7a/opn1mw2/opn1lw2/opn1lw1/opn1sw1/grk1a/opn1mw1/rgrb/opn6a	12
GO:0051289	GO:0051289	protein homotetramerization	1915-07-01	19/17935	0.0024709580227892	0.029084391153486	0.0249334375120963	gnmt/uox/aldh9a1b/shmt1/aldh9a1a.1/tdo2a/shmt2	7
GO:0009620	GO:0009620	response to fungus	1915-09-01	29/17935	0.00243055970425784	0.0288453201265641	0.0247284869432757	kmo/mogat2/slc15a2/rac2/orc1/cyp51/cyb5r2/nsdhl/nap1l1	9
GO:0006228	GO:0006228	UTP biosynthetic process	1915-05-01	10/17935	0.00219294356613866	0.0262422246747927	0.0224969078999927	nme2a/nme4/nme2b.2/nme3/nme2b.1	5
GO:0007569	GO:0007569	cell aging	1915-05-01	10/17935	0.00219294356613866	0.0262422246747927	0.0224969078999927	ybx1/lmna/romo1/ecrg4a/ecrg4b	5
GO:1901072	GO:1901072	glucosamine-containing compound catabolic process	1915-05-01	10/17935	0.00219294356613866	0.0262422246747927	0.0224969078999927	chia.3/si:ch211-226m16.2/chia.6/chia.2/chia.1	5
GO:0030193	GO:0030193	regulation of blood coagulation	1915-06-01	14/17935	0.00206732353913405	0.025265332784651	0.0216594390057538	kng1/plg/f2/cpb2/serping1/f7i	6
GO:0015909	GO:0015909	long-chain fatty acid transport	1915-08-01	23/17935	0.00187026696124753	0.0232528429121338	0.0199341737177397	mttp/pla2g1b/pla2g12b/cd36/acsl5/anxa1d/anxa1b/abcd3a	8
GO:0046700	GO:0046700	heterocycle catabolic process	41/1915	241/17935	0.00176723224351634	0.0222609254534163	0.0190838237192277	gda/ada/ybx1/rnaseh2b/dnase1l1/dera/exosc9/kmo/dcps/dpydb/dnase1l4.2/fen1/dnase1/rbm8a/fxr1/ido1/upp2/cdab/zgc:103559/magoh/allc/entpd1/entpd5a/aldh6a1/cnot6l/tent5ab/xdh/lsm7/blvra/cnp/nt5e/tdo2a/dnph1/haao/aldh1l1/dpys/lsm3/kynu/exosc4/hint1/cdaa	41
GO:0045454	GO:0045454	cell redox homeostasis	1915-07-01	18/17935	0.00171749571377356	0.021825874734326	0.0187108638775797	dldh/prdx2/zgc:56493/prdx6/prdx5/prdx4/txnrd3	7
GO:0009583	GO:0009583	detection of light stimulus	14/1915	55/17935	0.00152482764279127	0.0196381389690427	0.0168353639673768	rho/opn4.1/opn1sw2/grk7a/gnat2/opn1mw2/opn1lw2/opn1lw1/opn1sw1/grk1a/opn1mw1/rgrb/lamb1a/opn6a	14
GO:1902904	GO:1902904	negative regulation of supramolecular fiber organization	16/1915	67/17935	0.00151358939228733	0.0195812105164378	0.0167865604009486	scin/gsna/svilc/tmod4/capza1a/vil1/gsnb/tmsb/scinlb/kank1a/tmsb4x/capgb/capzb/svild/scinla/tmsb1	16
GO:0010811	GO:0010811	positive regulation of cell-substrate adhesion	1915-06-01	13/17935	0.00129799497765426	0.0172585258139956	0.0147953716020143	triobpb/lims2/egfl6/vit/si:dkey-32e6.6/ecm2	6
GO:0006979	GO:0006979	response to oxidative stress	20/1915	91/17935	0.00127233547326774	0.0169960347870928	0.0145703435592325	gpx1b/slc25a24/gpx1a/prdx2/naprt/romo1/impact/sod1/prdx5/apodb/apoda.1/apoda.2/gpx4a/prdx4/sod3a/sod3b/anxa1d/anxa1b/diabloa/cat	20
GO:0006775	GO:0006775	fat-soluble vitamin metabolic process	1915-07-01	17/17935	0.00115532092914686	0.0158003890881419	0.0135453416204236	rdh5/ttpa/cyp27a7/cyp26a1/crabp1b/cyp27a1.4/zgc:136333	7
GO:0050818	GO:0050818	regulation of coagulation	1915-07-01	17/17935	0.00115532092914686	0.0158003890881419	0.0135453416204236	anxa5b/kng1/plg/f2/cpb2/serping1/f7i	7
GO:0072522	GO:0072522	purine-containing compound biosynthetic process	29/1915	150/17935	0.00111090881089227	0.0153390870427048	0.0131498770682035	atp5po/ak1/ada/pfas/ak2/atp5mc3b/pdha1b/adssl/gucy2ca/atic/gucy2f/elovl4b/paics/ampd1/gcdha/adka/nme2a/amd1/acss1/shmt1/papss2a/acsl5/nme4/nme2b.2/nme3/gart/elovl1b/nme2b.1/shmt2	29
GO:1901657	GO:1901657	glycosyl compound metabolic process	17/1915	71/17935	0.00105933579800109	0.0147689922905783	0.0126611468141265	ada/gnmt/dpydb/pnp4b/upp2/cdab/adka/nme2a/amd1/ran/pnp4a/dnph1/nme4/nme2b.2/nme3/nme2b.1/cdaa	17
GO:0018298	GO:0018298	protein-chromophore linkage	13/1915	47/17935	0.000969168983555856	0.0137115927131646	0.0117546603709471	rho/cry-dash/ambp/opn4.1/opn1sw2/cry5/opn1mw2/opn1lw2/opn1lw1/opn1sw1/si:ch1073-390k14.1/opn1mw1/cry2	13
GO:0042572	GO:0042572	retinol metabolic process	1915-06-01	12/17935	0.000768121404592352	0.0111416397676224	0.00955149370197507	rdh1/dhrs9/ttr/dhrs3b/aldh1a2/lratb.2	6
GO:0009416	GO:0009416	response to light stimulus	28/1915	139/17935	0.000690369558643038	0.0101160274103204	0.0086722577747909	rho/opn4.1/rcvrn3/arl3l2/opn1sw2/cry5/grk7a/aurkb/tefa/ddb2/gnat2/impact/opn1mw2/opn1lw2/opn1lw1/opn1sw1/rlbp1b/rcvrna/crip1/grk1a/stra6l/si:ch1073-390k14.1/opn1mw1/rgrb/lamb1a/cry2/opn6a/grk1b	28
GO:0030042	GO:0030042	actin filament depolymerization	14/1915	51/17935	0.000680399464108725	0.0100727178397951	0.00863512938985517	scin/gsna/cfl1l/cfl2/svilc/tmod4/capza1a/vil1/gsnb/scinlb/capgb/capzb/svild/scinla	14
GO:0044270	GO:0044270	cellular nitrogen compound catabolic process	43/1915	244/17935	0.000669309736510451	0.010064175723864	0.00862780641332569	gda/ada/ybx1/rnaseh2b/dnase1l1/dera/exosc9/kmo/dcps/dpydb/dnase1l4.2/fen1/dnase1/bhmt/rbm8a/fxr1/ido1/upp2/pm20d1.1/cdab/zgc:103559/magoh/allc/entpd1/entpd5a/aldh6a1/cnot6l/tent5ab/xdh/lsm7/blvra/cnp/nt5e/tdo2a/dnph1/haao/aldh1l1/dpys/lsm3/kynu/exosc4/hint1/cdaa	43
GO:0046434	GO:0046434	organophosphate catabolic process	21/1915	92/17935	0.000576280617719294	0.00887330496104401	0.00760689792694691	dera/napepld/smpdl3b/enpp2/upp2/gpd1c/gpd1b/angptl3/entpd1/entpd5a/enpp7.1/pla2g4f.1/si:ch211-117n7.7/cnp/nt5e/gdpd3a/dnph1/plbd1b/si:ch211-117n7.6/inpp5b/hint1	21
GO:0071478	GO:0071478	cellular response to radiation	16/1915	61/17935	0.000505729062582039	0.00802460700406418	0.00687932699842623	rho/opn4.1/opn1sw2/aurkb/tefa/impact/opn1mw2/opn1lw2/opn1lw1/opn1sw1/crip1/grk1a/opn1mw1/xrcc5/opn6a/si:dkey-74k8.3	16
GO:0042445	GO:0042445	hormone metabolic process	16/1915	60/17935	0.00041351343739103	0.00688924392299585	0.00590600408147167	rdh1/dhrs9/cyp26a1/crabp1b/ttr/sult1st2/ren/dio1/dhrs3b/aldh1a2/pcsk5b/crym/lratb.2/asmt/zgc:109982/dhcr7	16
GO:0097006	GO:0097006	regulation of plasma lipoprotein particle levels	1915-06-01	11/17935	0.000422182078846543	0.00688924392299585	0.00590600408147167	mttp/apoa1a/cetp/cd36/apoc1/apoa1b	6
GO:0006720	GO:0006720	isoprenoid metabolic process	16/1915	59/17935	0.000336130755542198	0.00581546704769393	0.00498547772487762	rpe65a/rdh5/rdh1/dhrs9/idi1/cyp26a1/crabp1b/ttr/dhrs3b/hmgcra/aldh1a2/coq2/lratb.2/dhrs13l1/hmgcs1/bco1	16
GO:0032272	GO:0032272	negative regulation of protein polymerization	16/1915	58/17935	0.000271562425737482	0.00476723214062885	0.00408684796105076	scin/gsna/svilc/tmod4/capza1a/vil1/gsnb/tmsb/scinlb/kank1a/tmsb4x/capgb/capzb/svild/scinla/tmsb1	16
GO:0003179	GO:0003179	heart valve morphogenesis	1915-08-01	17/17935	0.00016662167242917	0.00330318529223463	0.00283175135556986	fn1b/ugdh/slc2a12/cemip2/jupa/tmsb4x/fbn2b/pdlim7	8
GO:0008202	GO:0008202	steroid metabolic process	25/1915	109/17935	0.000167232467942796	0.00330318529223463	0.00283175135556986	star/apoa1a/sult1st3/faxdc2/cetp/cyp27a7/cyp26a1/cyp21a2/sult1st2/cyp51/srd5a2a/cyb5r2/hmgcra/cyp8b1/cyp27a1.4/cyp7a1/zgc:194242/sqlea/zgc:136333/sdr42e1/zgc:109982/nsdhl/apoa1b/hmgcs1/dhcr7	25
GO:0015711	GO:0015711	organic anion transport	30/1915	141/17935	0.000167919586582958	0.00330318529223463	0.00283175135556986	slc26a3.2/mttp/pla2g1b/abcb11a/slc25a55b/si:dkey-246g23.4/slc23a1/pla2g12b/slc16a12a/slc16a7/slc25a4/slc26a1/slc7a2/cftr/slc52a3/slc51a/stra6/slc25a38a/stra6l/si:ch73-196l6.5/slc13a3/abcb11b/slco4a1/slc5a8/anxa1d/zgc:175280/anxa1b/folr/slc16a6a/slco1d1	30
GO:0042246	GO:0042246	tissue regeneration	29/1915	134/17935	0.000156853731960784	0.00319492140561256	0.00273893900004683	myog/col1a1a/jag1b/esco2/rbb4l/hdac1/sema3d/tnfrsf1a/apobec2a/hmmr/prph/rbbp4/cxcl12a/tubb5/acanb/aldh1a2/fzd2/prdx5/krt5/wnt4/nid2a/ninj2/mustn1b/anxa1d/gata4/anxa1b/lamb1a/wnt5b/cav1	29
GO:0006730	GO:0006730	one-carbon metabolic process	14/1915	44/17935	0.000123781676712536	0.00253929268227431	0.00217688226940317	ahcy/gnmt/ftcd/mthfd1a/mat2ab/mat1a/mthfd1b/ca4b/shmt1/mat2al/aldh1l1/ca9/shmt2/mthfs	14
GO:0060048	GO:0060048	cardiac muscle contraction	14/1915	44/17935	0.000123781676712536	0.00253929268227431	0.00217688226940317	tnni2a.3/tnnt2a/tnni2a.4/tnni2b.2/tnnt2c/prrx1a/tnni2b.1/tnni4b.2/tnnc1b/tnni1c/tnni2a.1/desma/bin1b/tnni1d	14
GO:0007601	GO:0007601	visual perception	35/1915	171/17935	0.000114737279456583	0.002411474441743	0.00206730637708433	pde6a/rho/myo3b/rpe65a/opn4.1/pdca/cnga1b/prph2la/guca1b/aoc2/opn1sw2/grk7a/gucy2f/cnga1a/gnat2/slc24a2/opn1mw2/opn1lw2/opn1lw1/lum/opn1sw1/vsx1/arr3a/kera/crygm2a/grk1a/rbp3/vit/cnga3a/opn1mw1/arr3b/rgrb/pde6c/si:ch211-103a14.5/lamb1a	35
GO:0031099	GO:0031099	regeneration	39/1915	198/17935	0.000115032032910443	0.002411474441743	0.00206730637708433	mcamb/csrp1a/hnf1ba/myog/col1a1a/jag1b/esco2/rbb4l/hdac1/sema3d/tnfrsf1a/apobec2a/col12a1b/mvp/hnf4a/hmmr/prph/rbbp4/cxcl12a/tubb5/acanb/aldh1a2/fzd2/prdx5/fhl1b/krt5/cnp/wnt4/nid2a/ninj2/mustn1b/anxa1d/gata4/anxa1b/lamb1a/pepd/wnt5b/cav1/rtn4b	39
GO:0042398	GO:0042398	cellular modified amino acid biosynthetic process	1915-11-01	29/17935	0.000111079591055265	0.00236311544822756	0.0020258492279007	dhfr/ckma/aldh9a1b/ckmt2b/ckmb/aldh9a1a.1/ckmt2a/ckba/gamt/gch2/mthfs	11
GO:0061041	GO:0061041	regulation of wound healing	1915-09-01	20/17935	9.91486482651437e-05	0.00219042244474994	0.00187780314406616	kng1/plg/f2/cpb2/lgals2a/serping1/f7i/anxa1d/anxa1b	9
GO:0034614	GO:0034614	cellular response to reactive oxygen species	1915-08-01	16/17935	9.73149758633024e-05	0.00218260955907237	0.00187110532131295	prdx2/romo1/impact/sod1/sod3a/sod3b/anxa1d/anxa1b	8
GO:0010927	GO:0010927	cellular component assembly involved in morphogenesis	24/1915	99/17935	8.96028348178513e-05	0.0020391439335555	0.00174811525457642	ttn.1/tnnt2d/tpm3/naca/csrp1a/klhl41b/smyd1a/chrnd/tnnt2a/tmod4/cav3/ttn.2/tnni2a.4/tnnt3a/csrp1b/tnnt2c/neb/cxcl12a/tnnt2e/adgrg6/desma/tnnt3b/tln1/cryabb	24
GO:0044106	GO:0044106	cellular amine metabolic process	15/1915	48/17935	9.01710583431576e-05	0.0020391439335555	0.00174811525457642	kmo/napepld/comta/sult1st3/mao/ido1/sat1a.1/sult1st2/amd1/slc7a7/agmat/tdo2a/haao/kynu/sat2b	15
GO:0019693	GO:0019693	ribose phosphate metabolic process	48/1915	257/17935	8.11460211054282e-05	0.00189472660662431	0.00162430931421135	atp5po/ak1/pfas/acsm3/rnaseh2b/pgam1a/ak2/atp5mc3b/pdha1b/adssl/eno1b/gucy2ca/atic/gucy2f/elovl4b/paics/ampd1/aldoab/upp2/gcdha/hkdc1/eno3/adka/pklr/gapdh/nme2a/acss1/suclg2/hmgcra/aldob/pipox/ran/pgam2/acot11a/nt5e/papss2a/tdo2a/acsl5/nme4/nme2b.2/pkmb/nme3/gart/hmgcs1/elovl1b/nme2b.1/hint1/gpib	48
GO:0015849	GO:0015849	organic acid transport	29/1915	129/17935	7.69919988858331e-05	0.00181246738360748	0.00155379021047423	slc7a9/mttp/pla2g1b/abcb11a/slc25a55b/slc23a1/pla2g12b/slc25a48/slc26a1/cd36/slc3a2a/slc7a2/slc43a1b/cltrn/slc51a/stra6/slc7a7/zgc:158423/slc25a38a/stra6l/slc13a3/abcb11b/acsl5/slc5a8/anxa1d/zgc:175280/anxa1b/folr/abcd3a	29
GO:0051016	GO:0051016	barbed-end actin filament capping	1915-11-01	28/17935	7.62723482531616e-05	0.00181036515853785	0.00155198801708695	scin/gsna/svilc/capza1a/vil1/gsnb/scinlb/capgb/capzb/svild/scinla	11
GO:0007568	GO:0007568	aging	1915-09-01	19/17935	6.02322931973867e-05	0.00147852261592218	0.00126750637686628	ybx1/lmna/romo1/ecrg4a/apodb/apoda.1/apoda.2/kl/ecrg4b	9
GO:0045214	GO:0045214	sarcomere organization	14/1915	41/17935	5.16258324914561e-05	0.00131211850367665	0.00112485162736391	tnnt2d/csrp1a/klhl41b/smyd1a/tnnt2a/cav3/ttn.2/tnnt3a/csrp1b/tnnt2c/tnnt2e/desma/tnnt3b/tln1	14
GO:0090257	GO:0090257	regulation of muscle system process	14/1915	41/17935	5.16258324914561e-05	0.00131211850367665	0.00112485162736391	tnnt2d/anxa6/casq1b/atp2a1/tnnt2a/tnnt3a/tnnt2c/tnnc1b/casq1a/hspb1/tnnt2e/desma/tnnt3b/tnnc2	14
GO:0001501	GO:0001501	skeletal system development	64/1915	365/17935	4.4719942783417e-05	0.00117830895113737	0.00101013950913001	prdm1a/ucmab/barx1/hand2/marcksb/enpp2/col2a1b/dcn/col1a1a/myhz2/jag1b/anxa6/hoxb4a/dlx3b/wnt11/hdac1/ilvbl/sema3d/rdh1/aldh7a1/dhrs9/sparc/fn1a/col1a2/col9a2/ucmaa/matn1/tbx1/col1a1b/acana/nkx3-2/pls3/col9a3/pkdccb/tsku/loxl2b/spp1/gcm2/cnbpa/acanb/fgfrl1b/sema4e/gdf6a/aldh1a2/foxc1b/vgll4l/col2a1a/hoxc3a/inka1a/pdgfra/ccn6/wnt4/aldh1l1/mustn1b/ponzr1/eif3ea/foxc1a/snorc/col27a1b/cnmd/tln1/wnt5b…	64
GO:0019439	GO:0019439	aromatic compound catabolic process	49/1915	257/17935	3.99377341972641e-05	0.00108208653409946	0.000927650052506462	gda/ada/acaa1/ybx1/rnaseh2b/dnase1l1/dera/exosc9/kmo/dcps/dpydb/dnase1l4.2/fen1/dnase1/comta/rbm8a/hpda/pah/fxr1/gstz1/ido1/aldh8a1/upp2/cdab/zgc:103559/magoh/ephx1/hpdb/entpd1/entpd5a/cnot6l/tent5ab/xdh/hgd/lsm7/blvra/tat/cnp/nt5e/tdo2a/dnph1/haao/aldh1l1/lsm3/kynu/fah/exosc4/hint1/cdaa	49
GO:0042632	GO:0042632	cholesterol homeostasis	1915-10-01	22/17935	3.62578210925323e-05	0.00100127367478608	0.000858370885986163	mttp/apoa1a/pla2g12b/apobb.1/cetp/angptl3/abcg8/abcg5/cyp7a1/apoa1b	10
GO:0055092	GO:0055092	sterol homeostasis	1915-10-01	22/17935	3.62578210925323e-05	0.00100127367478608	0.000858370885986163	mttp/apoa1a/pla2g12b/apobb.1/cetp/angptl3/abcg8/abcg5/cyp7a1/apoa1b	10
GO:0046939	GO:0046939	nucleotide phosphorylation	18/1915	60/17935	3.40577649145946e-05	0.000978139008347158	0.000838538022476177	ak1/pgam1a/eno1b/aldoab/hkdc1/eno3/pklr/gapdh/nme2a/aldob/pgam2/nme4/nme2b.2/pkmb/pnkp/nme3/nme2b.1/gpib	18
GO:0071391	GO:0071391	cellular response to estrogen stimulus	1915-12-01	30/17935	2.90726483328736e-05	0.000843400464767807	0.000723029499740471	hdlbpa/c9/agxtb/ssr4/pah/fbp1b/ucp1/fkbp11/aqp12/zgc:92744/c3a.2/ssr1	12
GO:0043627	GO:0043627	response to estrogen	13/1915	34/17935	2.4052005392509e-05	0.000712137726673049	0.000610500712024726	hdlbpa/c9/agxtb/ssr4/pah/fbp1b/ucp1/hsp90ab1/fkbp11/aqp12/zgc:92744/c3a.2/ssr1	13
GO:0048732	GO:0048732	gland development	49/1915	252/17935	2.34872715685985e-05	0.000702660874427238	0.000602376405690262	pdx1/rpl3/isl2a/hnf1ba/ppdpfa/hand2/foxa3/jag1b/eya1/hdac1/sema3d/eif3i/gata5/rdh1/dhrs9/fads2/fn1a/pck2/hnf4a/hnf1bb/six1b/tbx1/aplnrb/aldh8a1/tcf21/wnt2/usp39/pklr/angptl3/tbl3/aldh1a2/slc2a2/fhl1b/lnx2b/cdca7a/leg1.1/foxc1a/leg1.2/anxa1d/gata4/anxa1b/cldn15lb/rbp4/pnpla3/nup54/gata6/snx7/ccl25a/cdx1b	49
GO:1901361	GO:1901361	organic cyclic compound catabolic process	52/1915	270/17935	1.76683142286299e-05	0.000534141036469738	0.00045790788898355	gda/ada/acaa1/ybx1/rnaseh2b/dnase1l1/dera/exosc9/kmo/dcps/dpydb/dnase1l4.2/fen1/dnase1/comta/rbm8a/hpda/pah/fxr1/gstz1/ido1/aldh8a1/upp2/cdab/zgc:103559/magoh/allc/hpdb/entpd1/entpd5a/aldh6a1/cnot6l/tent5ab/xdh/hgd/lsm7/blvra/cyp7a1/tat/cnp/nt5e/tdo2a/dnph1/haao/aldh1l1/dpys/lsm3/kynu/fah/exosc4/hint1/cdaa	52
GO:0005975	GO:0005975	carbohydrate metabolic process	67/1915	374/17935	1.4781065355902e-05	0.000461426301110331	0.000395571073998338	pygb/pygl/miox/gys2/pgam1a/ugp2a/dera/gnmt/amy2al2/chia.3/itpk1a/pgm1/g6pc1a.2/eno1b/amy2a/pgghg/ppp1r3cb/pgd/mdh1aa/gbgt1l5/fbp1b/pck2/fbp1a/idh1/aldoab/mpdu1a/slc3a2a/si:ch211-226m16.2/gpd1c/fggy/hkdc1/eno3/pklr/gpd1b/gapdh/b3gnt3.1/pcxb/sord/aldob/st8sia7.1/pygma/zgc:158423/rpia/pgam2/galm/neu3.3/mogs/b3gnt2l/ppp1r3ca/ppip5k1b/si:dkey-96f10.1/mlsl/klb/treh/dcxr/kl/lct/chia.6/rgn/chia.2/pkmb/ch…	67
GO:0006694	GO:0006694	steroid biosynthetic process	20/1915	67/17935	1.37810023851996e-05	0.000439767098336592	0.000377003094491016	star/apoa1a/faxdc2/cyp27a7/cyp21a2/cyp51/srd5a2a/cyb5r2/hmgcra/cyp27a1.4/cyp7a1/zgc:194242/sqlea/zgc:136333/sdr42e1/zgc:109982/nsdhl/apoa1b/hmgcs1/dhcr7	20
GO:0051146	GO:0051146	striated muscle cell differentiation	45/1915	217/17935	9.24688572170965e-06	0.000308802974334304	0.000264730302363266	ttn.1/prdm1a/tnnt2d/tpm3/naca/myof/csrp1a/klhl41b/hand2/smyd1a/myog/myhz2/dmrt2a/gata5/chrnd/tnnt2a/tmod4/fxr1/cav3/six1b/ttn.2/tnni2a.4/tnnt3a/csrp1b/dab2/tbx1/tnnt2c/neb/cyp26a1/acta1a/cxcl12a/mybpc1/tnnt2e/gdf6a/lgals2a/tm4sf5/pygma/cavin4b/pgam2/desma/col6a2/tnnt3b/tgfbi/tln1/cryabb	45
GO:0009308	GO:0009308	amine metabolic process	17/1915	50/17935	8.86074819201451e-06	0.000299389044793714	0.000256659938342067	kmo/napepld/aoc2/comta/sult1st3/mao/ido1/sat1a.1/sult1st2/amd1/slc7a7/agmat/aoc1/tdo2a/haao/kynu/sat2b	17
GO:0007596	GO:0007596	blood coagulation	20/1915	65/17935	8.30933112021327e-06	0.000284099987824435	0.000243552951004747	fn1b/f9a/itga2b/fn1a/serpind1/kng1/plg/tfpia/f7/f2/cpb2/fgg/bambia/itgb3a/habp2/serping1/f7i/f10/proca/f7l	20
GO:0050878	GO:0050878	regulation of body fluid levels	23/1915	81/17935	8.11059461275638e-06	0.000280646117202847	0.000240592020282019	fn1b/f9a/itga2b/fn1a/serpind1/kng1/plg/aqp1a.1/tfpia/f7/f2/cpb2/fgg/cftr/bambia/itgb3a/habp2/serping1/f7i/si:ch73-234b20.5/f10/proca/f7l	23
GO:0052547	GO:0052547	regulation of peptidase activity	32/1915	132/17935	6.53987479789873e-06	0.000229055127067868	0.000196364148296343	serpinb1l3/esco2/serpind1/kng1/ahsg1/serpine2/baxb/tfpia/pycard/si:dkey-105h12.2/itih2/itih5/fetub/itih3a.1/itih3a.2/serpinb1/cpamd8/serping1/uacab/serpinf2b/serpinf1/ahsg2/si:ch211-262h13.5/serpinf2a/si:ch211-186e20.7/reck/serpina1/serpina1l/spink4/zgc:174260/timp4.2/diabloa	32
GO:0060537	GO:0060537	muscle tissue development	47/1915	226/17935	5.45371332980454e-06	0.000195788308539983	0.000167845203663326	ttn.1/csrp1a/klhl41b/hand2/marcksb/smyd1a/myog/myhz2/myl1/dmrt2a/gata5/tnnt2a/mybpc2b/fxr1/six1b/ttn.2/csrp1b/dab2/tbx1/neb/cyp26a1/ltbp3/acta1a/aplnrb/tcf21/sgcg/klf2b/mybpc1/hmgcra/gdf6a/lgals2a/tm4sf5/pygma/ldb3a/cavin4b/desma/cemip2/myo5b/col6a1/hspg2/synpo2la/pxna/stac3/gata4/tln1/cryabb/cav1	47
GO:0050817	GO:0050817	coagulation	21/1915	68/17935	4.6603926480341e-06	0.000176113785330973	0.00015097864825141	fn1b/f9a/anxa5b/itga2b/fn1a/serpind1/kng1/plg/tfpia/f7/f2/cpb2/fgg/bambia/itgb3a/habp2/serping1/f7i/f10/proca/f7l	21

## Sheet: HOMvsWT_GO_down_MF
,"ID","Description","GeneRatio","BgRatio","pvalue","p.adjust","qvalue","geneID","Count"
GO:0003735,"GO:0003735","structural constituent of ribosome","86/1988","157/17578",1.32004387658555e-40,9.83432688056232e-38,8.18427203483038e-38,"rpl3/rpl28/rpl23a/rpl38/rpl12/mrpl57/rpl7/rpl15/rps15a/rpl22l1/rpl21/rplp2l/rps9/rpl19/rps4x/rpl8/rpl27/rpl5b/rpl35/rpsa/rps6/rpl5a/rps23/rplp1/rps27.1/rpl18a/rpl10/rps21/rpl34/rpl18/rps26l/rps19/rps27a/rpl37/rps10/rps3a/rps28/rpl30/rps20/rps13/rpl39/r…
GO:0044877,"GO:0044877","protein-containing complex binding","114/1988","495/17578",4.78671510843824e-14,1.6999624550266e-11,1.41473385518992e-11,"myh10/myh9b/lamb2/aspn/itgb6/fmnl3/zgc:101810/tpm3/coro2aa/triobpb/fn1b/marcksb/myo1eb/eif4bb/scin/gsna/dcn/apoa1a/hcls1/myhz2/cfl1l/anxa6/actn3a/cfl2/itgb2/svilc/eif5a/tpm4b/mid1ip1b/sparc/fn1a/tmod4/myo1ca/rplp1/itgb1b.2/lcp1/myo1b/tnn/myo5ab/cotl1/a…
GO:0051015,"GO:0051015","actin filament binding","63/1988","207/17578",6.84548639608027e-14,1.6999624550266e-11,1.41473385518992e-11,"myh10/myh9b/fmnl3/zgc:101810/tpm3/coro2aa/triobpb/marcksb/myo1eb/scin/gsna/hcls1/myhz2/cfl1l/anxa6/actn3a/cfl2/svilc/tpm4b/tmod4/myo1ca/lcp1/myo1b/myo5ab/cotl1/arpc1b/neb/tpma/capza1a/myh7bb/myhc4/tnnc1b/pls3/shtn1/vil1/cyfip1/gsnb/coro1a/scinlb/fscn2a/ablim1a/myom…
GO:0019842,"GO:0019842","vitamin binding","40/1988","112/17578",9.99417892088671e-12,1.48913265921212e-09,1.23927818618995e-09,"pygb/rho/pygl/gcat/tktb/ftcd/ilvbl/gpt/hacl1/alas1/kyat1/ttpa/cthl/thnsl2/etnppl/tcn2/got2a/rbp4l/stra6/pcxb/shmt1/cbsa/pygma/mocos/rbp3/sgpl1/tcnba/tat/marc1/p3h1/cth/gc/kynu/agxt2/rbp4/rbp5/kyat3.2/folr/shmt2/mtr",40
GO:0004866,"GO:0004866","endopeptidase inhibitor activity","43/1988","130/17578",3.13375665139586e-11,3.89108117548319e-09,3.23821520644239e-09,"c3b.2/ambp/c3a.1/serpinb1l3/c5/serpind1/col7a1/kng1/ahsg1/serpine2/tfpia/si:dkey-105h12.2/c3a.6/itih2/itih5/c3a.3/c1ql4l/fetub/itih3a.1/itih3a.2/serpinb1/cpamd8/serping1/serpinf2b/serpinf1/ahsg2/si:ch211-262h13.5/col28a2a/serpinf2a/si:ch211-186e20.7/col6…
GO:0005201,"GO:0005201","extracellular matrix structural constituent","35/1988","94/17578",5.06043443716717e-11,5.38574807955649e-09,4.48209907291949e-09,"lamb2/si:ch211-196i2.1/col11a1b/col16a1/col2a1b/dcn/col1a1a/col5a1/col1a2/col9a2/col5a2b/col11a1a/matn1/col5a2a/col1a1b/col18a1a/col9a3/lamb4/lamb1b/col4a6/col4a5/lama5/col8a2/elnb/col2a1a/col17a1a/col9a1a/col28a2a/col17a1b/si:dkey-61l1.4/col18…
GO:0061135,"GO:0061135","endopeptidase regulator activity","43/1988","134/17578",9.52532970284514e-11,7.92092224294895e-09,6.59190844379644e-09,"c3b.2/ambp/c3a.1/serpinb1l3/c5/serpind1/col7a1/kng1/ahsg1/serpine2/tfpia/si:dkey-105h12.2/c3a.6/itih2/itih5/c3a.3/c1ql4l/fetub/itih3a.1/itih3a.2/serpinb1/cpamd8/serping1/serpinf2b/serpinf1/ahsg2/si:ch211-262h13.5/col28a2a/serpinf2a/si:ch211-186e20.7/col6…
GO:0008238,"GO:0008238","exopeptidase activity","29/1988","76/17578",1.15297158433034e-09,7.80876209387366e-08,6.49856711168009e-08,"cndp2/lta4h/aebp1b/ace2/cpa5/naalad2/dnpep/blmh/xpnpep2/xpnpep1/cpa1/metap1/cpb2/anpepa/cpb1/enpep/aopep/zgc:114181/cpxm1a/cpo/ace/dpp4/zgc:152830/si:ch211-276a23.5/aebp1a/cpxm1b/pepd/metap2b/anpepb",29
GO:0004364,"GO:0004364","glutathione transferase activity","16/1988","27/17578",2.59715727010736e-09,1.61240180519165e-07,1.34186458955547e-07,"gstt1b/mgst1.2/gsto1/gstz1/gstm.2/mgst1.1/gsto2/mgst3b/gsta.2/gstt1a/gstm.1/gstk1/gstm.3/gsta.1/mgst3a/gstp1",16
GO:0004497,"GO:0004497","monooxygenase activity","41/1988","141/17578",6.93058894849491e-09,3.97176058971439e-07,3.30535780620526e-07,"dohh/kmo/fmo5/pah/cyp2ad2/cyp2p9/cyp2ad3/faxdc2/agmo/ywhaz/cyp27a7/cyp26a1/cyp21a2/zgc:77439/cyp51/cyp2n13/cyp2ad6/cyp2p8/si:dkey-239i20.2/cyp2x8/cyp8b1/cyp27a1.4/cmah/cyp4v7/cyp4v8/cyp7a1/cyp3c4/cyp2x9/sqlea/zgc:136333/cyp2x12/cyp1a/cyp2aa1/cyp2k8/cyp2y3/cyp2k19/…
GO:0016614,"GO:0016614","oxidoreductase activity, acting on CH-OH group of donors","36/1988","116/17578",8.58555618344815e-09,4.56874239762062e-07,3.80217488124133e-07,"cryl1/zgc:110366/akr1b1.1/pgd/mdh1aa/sdr16c5b/rdh1/dhdh.2/dhrs9/ugdh/grhprb/hao1/adh8b/idh1/rdh20/prxl2b/akr1a1a/gpd1c/ldhd/gpd1b/dhrs3b/akr1b1.2/hmgcra/sord/zgc:113054/l2hgdh/ehhadh/dcxr/adh5/zgc:77938/adh8a/dhrs13l1/sdr42e1/zgc:…
GO:0030170,"GO:0030170","pyridoxal phosphate binding","22/1988","52/17578",1.2342009720378e-08,5.74674827605103e-07,4.78252876664649e-07,"pygb/pygl/gcat/gpt/alas1/kyat1/cthl/thnsl2/etnppl/got2a/shmt1/cbsa/pygma/mocos/sgpl1/tat/marc1/cth/kynu/agxt2/kyat3.2/shmt2",22
GO:0070279,"GO:0070279","vitamin B6 binding","22/1988","52/17578",1.2342009720378e-08,5.74674827605103e-07,4.78252876664649e-07,"pygb/pygl/gcat/gpt/alas1/kyat1/cthl/thnsl2/etnppl/got2a/shmt1/cbsa/pygma/mocos/sgpl1/tat/marc1/cth/kynu/agxt2/kyat3.2/shmt2",22
GO:0005178,"GO:0005178","integrin binding","20/1988","47/17578",5.0380374293091e-08,1.87666894241764e-06,1.56179160308582e-06,"lamb2/itgb6/fn1b/itgb2/fn1a/itgb1b.2/tnn/itgb4/itgbl1/lamb1b/egfl6/itgb1b.1/itgb3a/lama5/gpnmb/ccn6/tgfbi/ccn4b/tln1/lamb1a",20
GO:0016829,"GO:0016829","lyase activity","47/1988","188/17578",1.04829130621459e-07,3.71893820538035e-06,3.09495528501452e-06,"cry-dash/dglucy/dera/urod/ftcd/eno1b/gucy2ca/hacd2/ilvbl/hal/hpda/hoga1/cry5/hacl1/pck2/kyat1/gucy2f/pcbd1/cthl/thnsl2/paics/aldoab/etnppl/pm20d1.1/eno3/ca4b/amd1/cbsa/aldob/mocos/sgpl1/acmsd/glo1/ehhadh/uroc1/zgc:162816/zgc:136858/urad/cth/sdsl/fh/eevs/alad/kyat3.2/ca9/r…
GO:0016810,"GO:0016810","hydrolase activity, acting on carbon-nitrogen (but not peptide) bonds","32/1988","109/17578",2.38618902666272e-07,7.72917749940751e-06,6.43233563709081e-06,"gda/ada/acy3.2/amdhd1/hdac6/upb1/asah2/hdac1/atic/mthfd1a/apobec2a/ampd1/rida/dctd/pm20d1.1/cdab/zgc:103559/mthfd1b/allc/padi2/oplah/faah2b/si:ch211-256m1.8/arg1/agmat/pglyrp2/gls2a/dpys/gch2/uraha/ddah2/cdaa",32
GO:0050840,"GO:0050840","extracellular matrix binding","13/1988","24/17578",3.56230773796122e-07,1.05212108029286e-05,8.75590697693389e-06,"rpsa/sparc/itgb1b.2/lgals2b/lgals3b/itgb1b.1/adgrg6/lgals2a/tgfbi/sparcl1/cd248b/lgals1l1/bmper",13
GO:0003743,"GO:0003743","translation initiation factor activity","22/1988","61/17578",3.67183195806905e-07,1.05212108029286e-05,8.75590697693389e-06,"eif4a1b/eif2s3/eif4bb/eif3m/eif1ad/eif3c/eif3g/eif5a/eif3i/eif3d/eif1axa/denr/eif4e2/eif2s1b/eif3ba/eif3k/eif3s10/eif3f/eif3ea/eif2a/eif3s6ip/eif3ha",22
GO:0045182,"GO:0045182","translation regulator activity","35/1988","130/17578",6.68988794574436e-07,1.77998804270698e-05,1.48133233084339e-05,"eif4a1b/eif2s3/eif4bb/eif3m/eif1ad/eif3c/eif3g/eif5a/eif3i/eef1a1l1/eif3d/fxr1/rpl10/eif1axa/eef1db/denr/eif4e2/eef1b2/cnbpa/eif2s1b/shmt1/eef1g/eif5a2/eif3ba/eif3k/eif3s10/eif3f/eif3ea/gspt1l/eef2b/eif2a/eif3s6ip/eef1da/eif3ha/shmt2",35
GO:0004252,"GO:0004252","serine-type endopeptidase activity","43/1988","177/17578",8.34051191650329e-07,2.14264875096378e-05,1.78314392697657e-05,"bfb/ela3l/masp2/f9a/cela1.6/si:ch1073-280e3.1/plg/htra1a/f7/f2/cfd/zgc:112160/zgc:92590/prss1/cela1.5/cela1.3/cfb/ela2/ela2l/habp2/pcsk5b/zgc:153968/plat/ctrl/si:dkey-78l4.6/prss59.2/f7i/prss59.1/tmprss15/dpp4/f10/ctrb1/si:dkey-21e2.15/proca/zgc:136461…
GO:0016903,"GO:0016903","oxidoreductase activity, acting on the aldehyde or oxo group of donors","16/1988","38/17578",1.30745840652614e-06,2.73583849948104e-05,2.27680519419899e-05,"pdha1b/aldh7a1/aox6/adh8b/aldh2.2/aldh8a1/aldh9a1b/aldh16a1/aldh4a1/gapdh/aldh6a1/aldh1a2/aldh9a1a.2/aldh9a1a.1/aox5/aldh1l1",16
GO:0019843,"GO:0019843","rRNA binding","16/1988","38/17578",1.30745840652614e-06,2.73583849948104e-05,2.27680519419899e-05,"rpl23a/rpl12/rps9/rps4x/rpl8/rpl5b/rpl5a/rpl37/rps13/rps14/rpl9/rps5/rplp0/rps11/rpl23/rps18",16
GO:0046906,"GO:0046906","tetrapyrrole binding","41/1988","168/17578",1.31197195080307e-06,2.73583849948104e-05,2.27680519419899e-05,"cyp20a1/cyp2ad2/cyp2p9/cyp2ad3/ido1/cyp27a7/cyp26a1/tcn2/cyp21a2/cyp51/cyp2n13/cyp2ad6/cyp2p8/cyp2x8/cyp8b1/cbsa/cyp27a1.4/cyp4v7/cyp4v8/tcnba/cyp7a1/cyp3c4/cyp2x9/tdo2a/loxhd1b/soul5/zgc:136333/cyp2x12/cyp1a/cyb5a/cyp2aa1/cygb1/cyp2k8/cyp2y3/cyp2k19/cyp2aa12/cyp2k1…
GO:0017171,"GO:0017171","serine hydrolase activity","45/1988","192/17578",1.35873858363488e-06,2.73583849948104e-05,2.27680519419899e-05,"bfb/ela3l/masp2/f9a/cela1.6/si:ch1073-280e3.1/plg/htra1a/f7/f2/cfd/zgc:112160/zgc:92590/prss1/cela1.5/cela1.3/cfb/ela2/ela2l/habp2/rbp3/pcsk5b/zgc:153968/plat/ctrl/si:dkey-69o16.5/si:dkey-78l4.6/prss59.2/f7i/prss59.1/tmprss15/dpp4/f10/ctrb1/si:dkey-21e2.15/proc…
GO:0005506,"GO:0005506","iron ion binding","43/1988","183/17578",2.1535110085173e-06,4.11375820857792e-05,3.42353032123263e-05,"miox/dohh/cyp20a1/zgc:56095/aox6/pah/cyp2ad2/cyp2p9/cyp2ad3/faxdc2/agmo/cyp27a7/cyp26a1/cyp21a2/cyp51/cyp2n13/cyp2ad6/cyp2p8/cyp2x8/cyp8b1/cyp27a1.4/xdh/cyp4v7/cyp4v8/cyp7a1/cyp3c4/cyp2x9/p3h1/aox5/haao/zgc:136333/cyp2x12/cyp1a/cyp2aa1/cygb1/cyp2k8/cyp2y3/cyp2k19/cyp2aa1…
GO:0048306,"GO:0048306","calcium-dependent protein binding","11/1988","20/17578",2.3893235499247e-06,4.45011511173475e-05,3.70345150238328e-05,"icn/s100a10b/s100a10a/tnnc1b/icn2/s100t/s100v1/tnnc2/si:ch211-105c13.3/s100a11/s100w",11
GO:0050660,"GO:0050660","flavin adenine dinucleotide binding","24/1988","82/17578",7.85679816647779e-06,0.000133029878046044,0.00011070942870946,"cry-dash/cyb5r3/dldh/kmo/acox1/fmo5/ilvbl/cry5/aox6/zgc:92040/dao.2/gcdha/ldhd/acadm/zgc:77439/si:dkey-239i20.2/acad11/cyb5r2/xdh/aox5/sqlea/si:ch1073-390k14.1/txnrd3/cry2",24
GO:0043236,"GO:0043236","laminin binding","8/1988","12/17578",8.58582556934205e-06,0.000142143112203552,0.000118293596733157,"rpsa/itgb1b.2/lgals2b/lgals3b/itgb1b.1/adgrg6/lgals2a/lgals1l1",8
GO:0033293,"GO:0033293","monocarboxylic acid binding","12/1988","27/17578",1.43914314040415e-05,0.000228119497787467,0.00018984441426608,"fabp2/fabp7a/acox1/ptgdsb.1/crabp1b/fabp10a/pcxb/nr1h4/rbp3/fabp1b.1/crabp2a/apoc1",12
GO:0052689,"GO:0052689","carboxylic ester hydrolase activity","27/1988","102/17578",1.70909751190541e-05,0.000265266176326985,0.000220758428621115,"lipia/rpe65a/pla2g1b/enpp2/pla2g12b/pon2/cel.1/lipf/esd/abhd2a/cel.2/pon1/pon3.1/ces2a/ces3/pla2g4f.1/acot11a/si:dkey-30c15.17/si:ch211-117n7.7/gdpd3a/si:ch211-117n7.6/plb1/pon3.2/rgn/ces2b/pnpla3/notum1b",27
GO:0016769,"GO:0016769","transferase activity, transferring nitrogenous groups","11/1988","24/17578",2.30622189896559e-05,0.000334159964157772,0.000278092856077609,"amt/agxtb/gpt/kyat1/etnppl/got2a/gapdh/agxta/tat/agxt2/kyat3.2",11
GO:0005501,"GO:0005501","retinoid binding","9/1988","17/17578",3.09019587917886e-05,0.000418581078179682,0.00034834935365289,"rho/ptgdsb.1/crabp1b/rbp4l/stra6/rbp3/crabp2a/rbp4/rbp5",9
GO:0019840,"GO:0019840","isoprenoid binding","9/1988","17/17578",3.09019587917886e-05,0.000418581078179682,0.00034834935365289,"rho/ptgdsb.1/crabp1b/rbp4l/stra6/rbp3/crabp2a/rbp4/rbp5",9
GO:0016209,"GO:0016209","antioxidant activity","20/1988","68/17578",4.06244136439509e-05,0.000530968213416552,0.000441879587004378,"gpx1b/gpx1a/gsto1/prdx2/prxl2b/gsto2/mgst3b/selenow1/prdx6/sod1/prdx5/gstk1/gpx4a/prdx4/sod3a/loxhd1b/sod3b/txnrd3/mgst3a/cat",20
GO:0016638,"GO:0016638","oxidoreductase activity, acting on the CH-NH2 group of donors","10/1988","22/17578",5.98082384634714e-05,0.000755205722970952,0.000628493353344954,"glud1a/aoc2/mao/loxl4/dao.2/aspdh/loxl2b/aoc1/loxl3a/glud1b",10
GO:0042805,"GO:0042805","actinin binding","8/1988","16/17578",0.000146853731354144,0.00176461338481996,0.00146853731354144,"csrp1a/pdlim5b/csrp1b/ldb3a/pdlim2/ldb3b/pdlim5a/pdlim7",8
GO:0005200,"GO:0005200","structural constituent of cytoskeleton","13/1988","40/17578",0.000300634067436072,0.00344572892676728,0.00286758648939022,"tuba1a/tubb4b/tuba8l4/tnnt2a/tuba8l2/si:ch211-114n24.6/actb2/tubb5/tuba5/tuba8l3/arpc2/tubb2b/tln1",13
GO:0050839,"GO:0050839","cell adhesion molecule binding","29/1988","134/17578",0.000416076983855349,0.00462652765630201,0.00385026462672114,"lamb2/itgb6/tjp3/cdh17/fn1b/itgb2/rpsa/fn1a/dspa/itgb1b.2/tnn/itgb4/itgbl1/postna/lamb1b/egfl6/itgb1b.1/itgb3a/lama5/gpnmb/jupa/ccn6/tgfbi/hspg2/ccn4b/cdhr5b/tln1/lamb1a/postnb",29
GO:0016853,"GO:0016853","isomerase activity","29/1988","139/17578",0.000780415778804108,0.00842622833636319,0.00701243163563111,"fkbp16/pin4/pgam1a/rpe65a/ppiaa/ech1/itpk1a/pgm1/ppil1/pbld/dse/pdia2/idi1/pbld2/gstz1/pus3/fkbp11/cftr/rpia/pgam2/galm/naxe/abcc4/ehhadh/ppib/fkbp15a/pin1/gpib/ppiab",29
GO:0016645,"GO:0016645","oxidoreductase activity, acting on the CH-NH group of donors","11/1988","34/17578",0.000905419217770173,0.00963624738912542,0.00801942735739297,"dhfr/mthfd1a/zgc:92040/dmgdh/zgc:66484/aldh4a1/mthfd1b/pipox/sardh/crym/aldh1l1",11
GO:0005523,"GO:0005523","tropomyosin binding","7/1988","16/17578",0.00106057633149553,0.0105594620537949,0.00878774023268841,"tnnt2d/tnnt2a/tmod4/tnnt3a/tnnt2c/tnnt2e/tnnt3b",7
GO:0015020,"GO:0015020","glucuronosyltransferase activity","13/1988","45/17578",0.00106303309266392,0.0105594620537949,0.00878774023268841,"ugt5d1/ugt1ab/ugt1a2/ugt1a7/ugt1a5/ugt1a4/ugt2a2/ugt2a4/ugt2a1/ugt2a3/ugt5e1/ugt2b1/ugt2b3",13
GO:0050661,"GO:0050661","NADP binding","11/1988","35/17578",0.00118701944012051,0.0114847984790881,0.00955781886850283,"dhfr/dpydb/pgd/cryz/fmo5/aspdh/zgc:77439/gapdh/si:dkey-239i20.2/hmgcra/dhcr7",11
GO:0016878,"GO:0016878","acid-thiol ligase activity","9/1988","26/17578",0.00154015539784959,0.014710458607666,0.0122422608547019,"acsm3/acss3/slc27a2a/acss1/suclg2/suclg1/acsf2/zgc:158482/acsl5",9
GO:0030515,"GO:0030515","snoRNA binding","7/1988","18/17578",0.00240608563843436,0.0215967927787181,0.0179731698292687,"bysl/tsr1/nop56/rrp9/tbl3/imp4/nop58",7
GO:0010851,"GO:0010851","cyclase regulator activity","5/1988","10/17578",0.00284179119493424,0.024907464002659,0.0207283593042262,"guca1b/pdzd3a/guca1g/pdzd3b/si:ch211-103a14.5",5
GO:0016801,"GO:0016801","hydrolase activity, acting on ether bonds","5/1988","10/17578",0.00284179119493424,0.024907464002659,0.0207283593042262,"ahcy/lta4h/tmem86b/ephx1/ephx5",5
GO:0042887,"GO:0042887","amide transmembrane transporter activity","11/1988","39/17578",0.00311841695055247,0.0270141933507161,0.0224816105737503,"aqp3a/aqp10a/abcb4/sec61g/slc15a2/tomm40l/slc15a1b/aqp8a.1/aqp8a.2/slc15a1a/tomm20b",11
GO:0004601,"GO:0004601","peroxidase activity","12/1988","45/17578",0.00343657664014344,0.0288080687560359,0.0239745001728084,"gpx1b/gpx1a/prdx2/mgst3b/prdx6/prdx5/gstk1/gpx4a/prdx4/loxhd1b/mgst3a/cat",12
GO:1902936,"GO:1902936","phosphatidylinositol bisphosphate binding","12/1988","45/17578",0.00343657664014344,0.0288080687560359,0.0239745001728084,"scin/gsna/svilc/ttpa/zgc:92360/vil1/gsnb/rlbp1b/scinlb/si:dkey-245p14.4/svild/scinla",12
GO:0090482,"GO:0090482","vitamin transmembrane transporter activity","7/1988","19/17578",0.00344150083125797,0.0288080687560359,0.0239745001728084,"slc19a3a/slc52a3/rbp4l/stra6/si:ch73-196l6.5/gc/rbp4",7
GO:0008061,"GO:0008061","chitin binding","5/1988","11/17578",0.00472747480481236,0.037309219865659,0.0310492836465887,"chia.3/si:ch211-226m16.2/chia.6/chia.2/chia.1",5
GO:0035381,"GO:0035381","ATP-gated ion channel activity","5/1988","11/17578",0.00472747480481236,0.037309219865659,0.0310492836465887,"p2rx2/p2rx3b/cftr/p2rx4a/abcc4",5
GO:0005507,"GO:0005507","copper ion binding","11/1988","41/17578",0.00475755152649344,0.037309219865659,0.0310492836465887,"cp/aoc2/loxl4/sod1/loxl2b/aoc1/sod3a/loxl3a/sod3b/s100a11/si:dkey-16p21.8",11
GO:0016627,"GO:0016627","oxidoreductase activity, acting on the CH-CH group of donors","13/1988","53/17578",0.00519238383072918,0.0402950620197212,0.0335341455734593,"dpydb/acox1/si:ch211-210c8.6/retsat.2/gcdha/acadm/tecrl2b/srd5a2a/decr2/acad11/blvra/tecra/dhcr7",13
GO:0008509,"GO:0008509","anion transmembrane transporter activity","65/1988","420/17578",0.00535628880773456,0.0407187261404311,0.0338867251101574,"slc6a22.2/slc29a2/slc26a3.2/slc5a8l/aqp3a/slc5a12/slc22a4/slc5a9/slc7a9/aqp10a/slc25a24/abcb4/abcb11a/slc25a55b/si:dkey-246g23.4/slc5a1/abcc2/slc16a12a/sec61g/oatx/slc16a10/slc25a48/slc16a7/aqp1a.1/slc25a4/slc26a1/slc22a2/slc15a2/tomm40l/slc7a2/slc43a…
GO:0019205,"GO:0019205","nucleobase-containing compound kinase activity","11/1988","42/17578",0.00579993450089064,0.0436459717491265,0.0363228221267899,"ak1/guk1b/ak2/adka/nme2a/zgc:110540/nme4/nme2b.2/pnkp/nme3/nme2b.1",11

## Sheet: HOMvsWT_GO_down_CC
,"ID","Description","GeneRatio","BgRatio","pvalue","p.adjust","qvalue","geneID","Count"
GO:0022626,"GO:0022626","cytosolic ribosome","70/2035","80/18276",3.4024714419498e-56,1.50729484878376e-53,1.28219450128213e-53,"rpl3/rpl28/rpl23a/rpl38/rpl12/rpl7/rpl15/rps15a/rpl21/rps9/rpl19/rps4x/rpl8/rpl27/rpl5b/rpl35/rpsa/rpl7a/rpl5a/rps23/rplp1/rps27.1/rpl18a/rpl10/rps21/rpl18/rps26l/rps19/rps27a/rps10/rps3a/rps28/rpl30/rps13/rpl39/rps14/rps12/rps26/rsl24d1/rpl4/rps29/uba52/rps25/rps7/rpl1…
GO:1990904,"GO:1990904","ribonucleoprotein complex","131/2035","488/18276",1.43025367701452e-22,1.05600396486239e-20,8.9829967784421e-21,"bysl/rpl3/rpl28/rpl23a/rpl38/rpl12/rpl7/nsa2/tsr1/rpl15/hdlbpa/rps15a/rpl21/snrpb/esrp1/rps9/nop56/rpl19/eif3m/npm1a/hnrnpr/rps4x/rpl8/rpl27/prpf19/u2af1/rpl5b/rwdd1/eif3c/rbm8a/sf3b5/eif3g/pabpc1a/eif3i/utp4/rpl35/sf3b4/snrpa/rpsa/rpl7a/rpl5a/snrnp25/eif3d/rps…
GO:0030312,"GO:0030312","external encapsulating structure","95/2035","325/18276",2.19644283936384e-19,1.21628022229773e-17,1.03464017959507e-17,"tnxba/lamb2/spon2b/ucmab/fn1b/si:ch211-196i2.1/col11a1b/col16a1/col2a1b/angptl1a/col1a1a/col5a1/fbln2/matn4/mmp2/col12a1b/fgl2b/fn1a/fgl2a/col1a2/angptl6/lama4/col7a1/col9a2/tnn/col5a2b/col11a1a/ahsg1/angptl7/ucmaa/matn1/col5a2a/col1a1b/acana/f2/col18a1a…
GO:0031012,"GO:0031012","extracellular matrix","95/2035","325/18276",2.19644283936384e-19,1.21628022229773e-17,1.03464017959507e-17,"tnxba/lamb2/spon2b/ucmab/fn1b/si:ch211-196i2.1/col11a1b/col16a1/col2a1b/angptl1a/col1a1a/col5a1/fbln2/matn4/mmp2/col12a1b/fgl2b/fn1a/fgl2a/col1a2/angptl6/lama4/col7a1/col9a2/tnn/col5a2b/col11a1a/ahsg1/angptl7/ucmaa/matn1/col5a2a/col1a1b/acana/f2/col18a1a/fgg/igfals/…
GO:0015629,"GO:0015629","actin cytoskeleton","87/2035","297/18276",6.36733499724913e-18,3.13414378197929e-16,2.66608880586572e-16,"myh10/myh9b/tnnt2d/bin2a/zgc:101810/gys2/tpm3/triobpb/myo3b/marcksb/myo1eb/scin/gsna/myoz2a/hcls1/myhz2/cfl1l/tnni2a.3/cfl2/svilc/tpm4b/tnnt2a/tmod4/myo1ca/lcp1/myo1b/myo5ab/wasb/cotl1/arpc1b/pdlim5b/tnni2a.4/tnni2b.2/tnnt3a/tnnt2c/tagln2/tpma/capza1a/myh7bb/myhc4/tnn…
GO:0030017,"GO:0030017","sarcomere","48/2035","119/18276",1.84451387576142e-16,6.80933039135259e-15,5.79242076774202e-15,"tnnt2d/fhl2b/csrp1a/smyd1a/myoz2a/tnni2a.3/fhl5/mmp2/casq1b/atp2a1/tnnt2a/tmod4/pdlim5b/tnni2a.4/trim54/tnni2b.2/tnnt3a/csrp1b/tnnt2c/neb/abrab/capza1a/tnni2b.1/tnni4b.2/tnnc1b/cavin4a/casq1a/fhl2a/tnni1c/tnni2a.1/tnnt2e/myoz1a/ldb3a/cavin4b/desma/myom1a/myoz3a/tnnt3b/pdlim2/t…
GO:0099081,"GO:0099081","supramolecular polymer","114/2035","495/18276",1.69111828492991e-14,4.68228375139968e-13,3.98302859213755e-13,"krt97/tuba1a/tubb4b/tnnt2d/fhl2b/tpm3/desmb/tuba8l4/csrp1a/col11a1b/smyd1a/vim/kif15/myoz2a/col5a1/hcls1/lmna/gtse1/tnni2a.3/fhl5/krt4/mmp2/casq1b/mid1ip1l/tpm4b/mid1ip1b/krt99/col1a2/atp2a1/tnnt2a/tmod4/dspa/krt1-19d/lcp1/col5a2b/wasb/cotl1/pdlim5b/prph/krt18b/t…
GO:0005581,"GO:0005581","collagen trimer","26/2035","60/18276",2.21439218545525e-10,5.44986521198152e-09,4.63597896136244e-09,"col11a1b/col2a1b/col1a1a/col5a1/col12a1b/col1a2/col7a1/col9a2/col5a2b/col11a1a/col5a2a/col1a1b/col18a1a/col4a6/col4a5/hbl4/mbl2/col2a1a/col7a1l/col28a2a/col6a4a/cthrc1a/col18a1b/col27a1b/col28a2b/col5a3b",26
GO:0005852,"GO:0005852","eukaryotic translation initiation factor 3 complex","12/2035","17/18276",1.27442124458157e-08,2.25827444539853e-07,1.92102233920084e-07,"eif3m/eif3c/eif3g/eif3i/eif3d/eif3ba/eif3k/eif3s10/eif3f/eif3ea/eif3s6ip/eif3ha",12
GO:0033290,"GO:0033290","eukaryotic 48S preinitiation complex","12/2035","17/18276",1.27442124458157e-08,2.25827444539853e-07,1.92102233920084e-07,"eif3m/eif3c/eif3g/eif3i/eif3d/eif2s1b/eif3ba/eif3k/eif3s10/eif3ea/eif3s6ip/eif3ha",12
GO:0005777,"GO:0005777","peroxisome","23/2035","86/18276",4.62800662767709e-05,0.000640689667519047,0.000545008675233026,"acaa1/uox/scp2a/acox1/agxtb/hacl1/hao1/idh1/dao.2/sod1/decr2/agxta/hmgcra/prdx5/xdh/pipox/gstk1/ehhadh/aox5/urad/uraha/abcd3a/cat",23
GO:0042579,"GO:0042579","microbody","23/2035","86/18276",4.62800662767709e-05,0.000640689667519047,0.000545008675233026,"acaa1/uox/scp2a/acox1/agxtb/hacl1/hao1/idh1/dao.2/sod1/decr2/agxta/hmgcra/prdx5/xdh/pipox/gstk1/ehhadh/aox5/urad/uraha/abcd3a/cat",23
GO:0005925,"GO:0005925","focal adhesion","18/2035","60/18276",5.95879524135455e-05,0.000799923118763657,0.000680462104116405,"itgb6/anxa6/lims2/itgb2/itgb1b.2/cav3/itgb4/actb2/itgbl1/cav2/itgb1b.1/itgb3a/zgc:158296/fblim1/lpxn/pxna/tln1/cav1",18
GO:0005901,"GO:0005901","caveola","11/2035","28/18276",0.000112073363031535,0.0013791249950825,0.00117316561302016,"asah2/cav3/cavin2a/cd36/flot1b/cavin4a/cav2/cavin4b/zgc:158296/cavin2b/cav1",11
GO:0044853,"GO:0044853","plasma membrane raft","11/2035","28/18276",0.000112073363031535,0.0013791249950825,0.00117316561302016,"asah2/cav3/cavin2a/cd36/flot1b/cavin4a/cav2/cavin4b/zgc:158296/cavin2b/cav1",11
GO:0001750,"GO:0001750","photoreceptor outer segment","12/2035","35/18276",0.00025145344495203,0.0027707441793023,0.00235695952522329,"pde6a/rho/saga/opn1sw2/sagb/gnat2/opn1mw2/opn1lw2/opn1lw1/opn1sw1/opn1mw1/si:ch211-103a14.5",12
GO:0016529,"GO:0016529","sarcoplasmic reticulum","10/2035","29/18276",0.000778900965930826,0.007842116543349,0.00667096999529272,"klhl41b/casq1b/atp2a1/tmem38a/jph2/atp2a1l/casq1a/jph1b/trdn/si:ch211-266g18.10",10
GO:0016528,"GO:0016528","sarcoplasm","10/2035","31/18276",0.00140089728277399,0.0137910554726417,0.0117314906955108,"klhl41b/casq1b/atp2a1/tmem38a/jph2/atp2a1l/casq1a/jph1b/trdn/si:ch211-266g18.10",10
GO:0008305,"GO:0008305","integrin complex","10/2035","33/18276",0.00237601530995952,0.0223952081342993,0.0190506938626094,"itgb6/itga10/itgb2/itga2b/itgb1b.2/itgb4/itgbl1/itgb1b.1/itga6l/itgb3a",10
GO:0098636,"GO:0098636","protein complex involved in cell adhesion","10/2035","34/18276",0.00303510598890907,0.0268910390617343,0.0228751146111462,"itgb6/itga10/itgb2/itga2b/itgb1b.2/itgb4/itgbl1/itgb1b.1/itga6l/itgb3a",10
GO:0032994,"GO:0032994","protein-lipid complex","6/2035","15/18276",0.00388471639190881,0.0312896247566473,0.0266168127904948,"apoa1a/apobb.1/cetp/apoc2/apoc1/apoa1b",6
GO:0034358,"GO:0034358","plasma lipoprotein particle","6/2035","15/18276",0.00388471639190881,0.0312896247566473,0.0266168127904948,"apoa1a/apobb.1/cetp/apoc2/apoc1/apoa1b",6
GO:1990777,"GO:1990777","lipoprotein particle","6/2035","15/18276",0.00388471639190881,0.0312896247566473,0.0266168127904948,"apoa1a/apobb.1/cetp/apoc2/apoc1/apoa1b",6
GO:0016324,"GO:0016324","apical plasma membrane","19/2035","90/18276",0.00432864097455917,0.0342426419951735,0.0291288246032365,"slc9a3r1a/acy3.2/asah2/abcc2/pdzk1/slc34a1a/cd36/akr1a1a/slc34a2b/pdzd3a/cftr/pdzd3b/ecrg4a/abcc4/amn/cpo/dpp4/ecrg4b/plb1",19
GO:0045177,"GO:0045177","apical part of cell","19/2035","92/18276",0.00556067528508948,0.0423195596601645,0.0359995303750478,"slc9a3r1a/acy3.2/asah2/abcc2/pdzk1/slc34a1a/cd36/akr1a1a/slc34a2b/pdzd3a/cftr/pdzd3b/ecrg4a/abcc4/amn/cpo/dpp4/ecrg4b/plb1",19
GO:0033017,"GO:0033017","sarcoplasmic reticulum membrane","6/2035","16/18276",0.00563623932268556,0.0423195596601645,0.0359995303750478,"klhl41b/atp2a1/tmem38a/atp2a1l/trdn/si:ch211-266g18.10",6

## Sheet: HOMvsWT_GO_up_BP
,"ID","Description","GeneRatio","BgRatio","pvalue","p.adjust","qvalue","geneID","Count"
GO:0099537,"GO:0099537","trans-synaptic signaling","81/1316","376/17935",5.69708979442819e-19,1.30894151432426e-15,1.12880180468243e-15,"stx1b/drd4-rs/stxbp1a/grm2a/penka/slc18a3a/glra4a/cacna1ab/cacnb4a/erc1a/drd2b/napba/dgkza/chata/chrnb2/ptchd1/bdnf/snap25a/pnocb/synj1/pnoca/grm6b/grm1a/grin1a/grin2bb/syt1a/otofa/grin2aa/penkb/chrna11/nptx2a/cacna1aa/cacng5b/slc17a6b/si:dkey-174m14.3/rab3ab/gr…
GO:0099536,"GO:0099536","synaptic signaling","82/1316","387/17935",1.00033742019431e-18,1.30894151432426e-15,1.12880180468243e-15,"stx1b/drd4-rs/stxbp1a/grm2a/penka/slc18a3a/glra4a/cacna1ab/cacnb4a/erc1a/drd2b/napba/dgkza/chata/chrnb2/ptchd1/bdnf/snap25a/pnocb/synj1/pnoca/grm6b/grm1a/grin1a/grin2bb/syt1a/otofa/grin2aa/penkb/chrna11/nptx2a/cacna1aa/cacng5b/slc17a6b/si:dkey-174m14.3/rab3ab/grid1b/u…
GO:0051049,"GO:0051049","regulation of transport","88/1316","465/17935",9.51814600432158e-17,4.98179761866192e-14,4.29619053331905e-14,"stx1b/drd4-rs/mcoln1a/stxbp5a/prnprs3/scn8aa/lrrk2/trh/cacna1ab/cacna1c/cacnb4a/drd2b/fes/syt13/rfx3/cnih3/kcna1b/scamp5a/gopc/dpp6b/crhbp/rab15/fgf12a/stxbp5b/syt1a/kcnd2/pacsin1a/kcnc1b/cacna1aa/cacng5b/kcnh5a/cnih2/rab3ab/syt10/kcnc1a/rrad/si:ch211-204c21.1/kc…
GO:0098662,"GO:0098662","inorganic cation transmembrane transport","89/1316","488/17935",6.74565165616202e-16,2.94222839736267e-13,2.5373117808441e-13,"drd4-rs/asic4b/scn8aa/asic2/cacna1ab/asic1a/cacna1c/cacnb4a/drd2b/slc6a6a/atp2b1a/kcnn2/atp6v0a1b/cax2/tcirg1a/kcna1b/kcnk1b/atp1a3a/atp1a1b/atp2b3b/dpp6b/fgf12a/atp6v0b/kcnd2/kcnc1b/atp6v1aa/tmem165/atp6v1c1b/slc24a6a/slc8a4b/cacna1aa/slc6a1b/atp…
GO:0006813,"GO:0006813","potassium ion transport","42/1316","188/17935",5.33819141863044e-11,1.39700469425559e-08,1.20474551595196e-08,"drd4-rs/drd2b/kcnn2/kcna1b/kcnk1b/atp1a3a/atp1a1b/dpp6b/kcnd2/kcnc1b/kcnh5a/kcnc1a/abcc8/kcnk3b/atp1b4/kcnd3/kcnc2/kcnj19a/kcnq3/kcnb1/kcnc4/kcnj9/hcn4/kcnh4a/kcnk10a/kcnh3/hcn4l/slc9a6b/tmem175/dpp6a/atp1b1b/vip/slc9a5/kcna4/kcnt1a/kcnma1a/kcnj10a/kcnn1a/kcnc3b/…
GO:0050804,"GO:0050804","modulation of chemical synaptic transmission","35/1316","140/17935",8.04236916279499e-11,1.75390667491954e-08,1.51252977938881e-08,"stx1b/drd4-rs/grm2a/erc1a/drd2b/dgkza/bdnf/grm6b/grm1a/grin2bb/grin2aa/nptx2a/cacng5b/si:dkey-174m14.3/grid1b/usp46/grid2/npas4a/rims4/shank2b/cacng7a/grin2ab/cacng8b/si:ch211-81a5.8/clstn3/cacng3b/nlgn4xb/nlgn2b/nlgn4xa/grin2da/npas4b/cplx3b…
GO:0099177,"GO:0099177","regulation of trans-synaptic signaling","35/1316","140/17935",8.04236916279499e-11,1.75390667491954e-08,1.51252977938881e-08,"stx1b/drd4-rs/grm2a/erc1a/drd2b/dgkza/bdnf/grm6b/grm1a/grin2bb/grin2aa/nptx2a/cacng5b/si:dkey-174m14.3/grid1b/usp46/grid2/npas4a/rims4/shank2b/cacng7a/grin2ab/cacng8b/si:ch211-81a5.8/clstn3/cacng3b/nlgn4xb/nlgn2b/nlgn4xa/grin2da/npas4b/cplx3b/rims2…
GO:0099003,"GO:0099003","vesicle-mediated transport in synapse","29/1316","106/17935",3.33056906359073e-10,6.2257851710121e-08,5.36897749799889e-08,"stx1b/amph/dnm1b/dnm1a/napba/mxe/slc18a2/snap91b/snap25a/mxa/synj1/syt1a/otofa/slc17a6b/rab3ab/rims4/slc32a1/cadpsb/si:ch211-81a5.8/ap3d1/nlgn4xb/nlgn2b/nlgn4xa/dnajc6/cplx3b/dmxl2/snap91a/rims2a/sncgb",29
GO:0099504,"GO:0099504","synaptic vesicle cycle","29/1316","106/17935",3.33056906359073e-10,6.2257851710121e-08,5.36897749799889e-08,"stx1b/amph/dnm1b/dnm1a/napba/mxe/slc18a2/snap91b/snap25a/mxa/synj1/syt1a/otofa/slc17a6b/rab3ab/rims4/slc32a1/cadpsb/si:ch211-81a5.8/ap3d1/nlgn4xb/nlgn2b/nlgn4xa/dnajc6/cplx3b/dmxl2/snap91a/rims2a/sncgb",29
GO:0007610,"GO:0007610","behavior","39/1316","188/17935",2.526814855126e-09,4.13292154741546e-07,3.56413884828299e-07,"nf1b/scn8aa/trh/cacna1ab/cdh23/camk1gb/cnr1/mecp2/slc18a2/chata/gabbr1b/vps37a/atp1a3a/bdnf/snap25a/npy/fbxo32/npas4a/spx/ipo13b/shank2b/scn1lab/agrp/syngap1b/rgs4/myo9ab/abcd1/vip/npb/npas4b/kcnj10a/si:ch211-191i18.4/dio3b/gnb5a/pim1/pappaa/qrfprb/slc1a2b/sncgb",39
GO:0140352,"GO:0140352","export from cell","51/1316","287/17935",2.94766918143184e-09,4.53767661635714e-07,3.91319054178939e-07,"stx1b/drd4-rs/stxbp1a/stxbp5a/stxbp5l/trh/mia3/drd2b/fes/syt13/napba/rfx3/atp1a3a/scamp5a/atp1a1b/snap25a/crhbp/rab15/stxbp5b/syt1a/sybl1/otofa/rab3ab/syt10/porcn/kcnd3/syt11b/syt11a/rims4/kcnb1/syn1/cacna1ha/sytl5/nmba/cadpsb/si:ch211-81a5.8/syt3/syt6a/atp1b1b/syt7b/vi…
GO:0042391,"GO:0042391","regulation of membrane potential","34/1316","157/17935",8.37889540362334e-09,1.15408259322538e-06,9.95254944341742e-07,"scn8aa/lrrk2/glra4a/kcnk1b/chrnb2/slc26a5/grin1a/grin2bb/grin2aa/chrna11/kcnh5a/kcnk3b/chrna6/npas4a/gabra6b/rims4/scn1ba/cacna1ha/shank2b/scn3b/kcnh4a/scn1lab/kcnk10a/pxk/kcnh3/grin2ab/gabrb1/grin2da/npas4b/gabra3/gabra2a/pid1/rims2a/gabrg1",34
GO:0015837,"GO:0015837","amine transport","14/1316","31/17935",9.91275282806283e-09,1.29708370755202e-06,1.11857589807193e-06,"drd4-rs/trh/drd2b/syt13/slc18a2/syt1a/syt10/syt11b/syt11a/syt3/syt6a/syt7b/vip/syt12",14
GO:0007189,"GO:0007189","adenylate cyclase-activating G protein-coupled receptor signaling pathway","30/1316","129/17935",1.1069930024523e-08,1.37952413686556e-06,1.18967067531716e-06,"drd4-rs/crhr1/adrb1/cnr1/drd2b/pth2/adra1d/adcyap1b/mc5ra/rxfp2a/hrh3/npy/gpr185b/drd1b/s1pr1/mc5rb/adcy2a/gpr12/rxfp2l/adcy1a/drd1a/gpr26/vip/ucn3l/adcy1b/adcy5/gpr186/adgre9/adgrd2/adgre5b.2",30
GO:0046903,"GO:0046903","secretion","48/1316","283/17935",3.93000343254809e-08,4.28534124290765e-06,3.69558217516803e-06,"stx1b/drd4-rs/stxbp1a/stxbp5a/stxbp5l/trh/mia3/drd2b/fes/syt13/napba/rfx3/scamp5a/snap25a/crhbp/rab15/stxbp5b/syt1a/sybl1/otofa/rab3ab/syt10/porcn/syt11b/spx/syt11a/rims4/kcnb1/syn1/cacna1ha/sytl5/nmba/cadpsb/si:ch211-81a5.8/chrm3a/syt3/syt6a/syt7b/vip/baiap3/rab27b/cplx3b/mic…
GO:0001505,"GO:0001505","regulation of neurotransmitter levels","25/1316","103/17935",7.44029478259347e-08,7.21157460964708e-06,6.21910020034324e-06,"stx1b/stxbp1a/napba/gad2/chata/snap25a/gad1b/syt1a/th/otofa/ache/hrh3/rab3ab/rims4/syn1/dbh/cadpsb/si:ch211-81a5.8/slc5a7a/syt7b/cplx3b/daglb/syn2b/rims2a/syt12",25
GO:0099637,"GO:0099637","neurotransmitter receptor transport","15/1316","41/17935",9.12121212193143e-08,8.52507575824806e-06,7.35183413136128e-06,"stx1b/dnm1b/dnm1a/mxe/mxa/grip2b/cacng5b/kif5ab/cacng7a/cacng8b/ap3d1/kif5c/cacng3b/kif5aa/arhgap44b",15
GO:0050432,"GO:0050432","catecholamine secretion","12/1316","27/17935",1.42877129777828e-07,1.13305893523811e-05,9.77124613217428e-06,"drd4-rs/drd2b/syt13/syt1a/syt10/syt11b/syt11a/syt3/syt6a/syt7b/vip/syt12",12
GO:0050433,"GO:0050433","regulation of catecholamine secretion","12/1316","27/17935",1.42877129777828e-07,1.13305893523811e-05,9.77124613217428e-06,"drd4-rs/drd2b/syt13/syt1a/syt10/syt11b/syt11a/syt3/syt6a/syt7b/vip/syt12",12
GO:0050808,"GO:0050808","synapse organization","30/1316","144/17935",1.54684282565088e-07,1.19061402197893e-05,1.02675882916269e-05,"prkcg/lrrk2/cacnb4a/erc1a/mecp2/bdnf/caprin2/synj1/ache/rab3ab/npas4a/shank2b/nectin1a/myo9ab/clstn3/slitrk5b/nlgn4xb/nlgn2b/nlgn4xa/slitrk4/npas4b/gphna/pclob/cacnb2a/gphnb/cacna1da/arhgap44b/il1rapl1b/erc2/sncgb",30
GO:0006836,"GO:0006836","neurotransmitter transport","24/1316","101/17935",2.07141265083553e-07,1.50580191867683e-05,1.29856980216122e-05,"stx1b/stxbp1a/slc18a3a/slc6a6a/napba/slc18a2/snap25a/syt1a/otofa/slc6a1b/slc17a6b/rab3ab/slc6a1a/rims4/slc32a1/sv2ca/syn1/cadpsb/si:ch211-81a5.8/syt7b/cplx3b/syn2b/rims2a/syt12",24
GO:0048812,"GO:0048812","neuron projection morphogenesis","65/1316","465/17935",3.58305179565787e-07,2.40431962800939e-05,2.07343132250755e-05,"pik3cd/tmem59l/casp9/epha7/scn8aa/lrrk2/wnt8b/ncam1b/nsfa/cnr1/lhx1a/mecp2/cdkl5/bdnf/nova1/caprin2/ntn1b/stat3/dscama/tiam1b/pcdh17/nrp1b/dscamb/npr1a/pacsin1a/kif1b/efnb3b/sema3h/rab3ab/lrtm2a/elavl4/prmt8b/appb/rab33a/dpysl5b/map1aa/kif5ab/map1sb/nrxn2…
GO:0120039,"GO:0120039","plasma membrane bounded cell projection morphogenesis","65/1316","466/17935",3.87394811546306e-07,2.47271273613825e-05,2.13241200501997e-05,"pik3cd/tmem59l/casp9/epha7/scn8aa/lrrk2/wnt8b/ncam1b/nsfa/cnr1/lhx1a/mecp2/cdkl5/bdnf/nova1/caprin2/ntn1b/stat3/dscama/tiam1b/pcdh17/nrp1b/dscamb/npr1a/pacsin1a/kif1b/efnb3b/sema3h/rab3ab/lrtm2a/elavl4/prmt8b/appb/rab33a/dpysl5b/map1…
GO:0071277,"GO:0071277","cellular response to calcium ion","13/1316","35/17935",5.3964389684001e-07,3.08830683994476e-05,2.66328655344269e-05,"syt13/cpne8/syt1a/syt10/syt11b/syt11a/cpne5a/syt3/syt6a/syt7b/cpne9/syt12/cpne7",13
GO:1901699,"GO:1901699","cellular response to nitrogen compound","30/1316","153/17935",6.14791760759038e-07,3.42321284660937e-05,2.95210198223377e-05,"nr4a1/drd4-rs/lrrk2/ghrb/drd2b/nr4a2a/lpin1a/sesn1/stat3/rab15/slc38a9/igf2b/irs2a/drd1b/nr4a2b/gsk3bb/irs1/nr4a3/tsc1b/si:ch211-284e13.4/nos1/sesn2/chrm3a/irs2b/capn10/chrm2a/pid1/gnb5a/sesn4/pik3r3a",30
GO:0006814,"GO:0006814","sodium ion transport","30/1316","157/17935",1.08847130811793e-06,5.58535179087183e-05,4.8166821147675e-05,"asic4b/scn8aa/asic2/asic1a/slc6a6a/atp1a3a/atp1a1b/fgf12a/slc8a4b/slc6a1b/slc17a6b/slc38a2/slc6a1a/atp1b4/slc38a6/slc8a4a/scn1ba/hcn4/scn3b/hecw2a/scn1lab/slc6a17/hcn4l/slc9a6b/atp1b1b/slc9a5/slc6a11b/atp1b2a/slc8a2b/fgf12b",30
GO:0030001,"GO:0030001","metal ion transport","39/1316","234/17935",1.14104021540048e-06,5.74250431481357e-05,4.95220692675836e-05,"drd4-rs/cacna1ab/cacna1c/cacnb4a/drd2b/atp2b1a/cax2/atp1a3a/atp1a1b/atp2b3b/tmem165/slc24a6a/slc8a4b/cacna1aa/cacng5b/atp2b3a/rrad/slc8a4a/kcnd3/slc39a1/cacna1ha/atp2a3/cacng7a/atp2b2/cacng8b/micu3b/fam155a/cacng3b/atp1b1b/cacna2d2b/micu3a/cacna1bb/tmem163b/cacnb2a/a…
GO:0071417,"GO:0071417","cellular response to organonitrogen compound","28/1316","143/17935",1.48482644567881e-06,6.58608611583296e-05,5.67969295189183e-05,"nr4a1/drd4-rs/lrrk2/ghrb/drd2b/nr4a2a/lpin1a/sesn1/stat3/rab15/slc38a9/igf2b/irs2a/drd1b/nr4a2b/gsk3bb/irs1/nr4a3/tsc1b/si:ch211-284e13.4/nos1/sesn2/irs2b/capn10/pid1/gnb5a/sesn4/pik3r3a",28
GO:0051592,"GO:0051592","response to calcium ion","13/1316","38/17935",1.6077651568843e-06,7.01253569261034e-05,6.04745350238584e-05,"syt13/cpne8/syt1a/syt10/syt11b/syt11a/cpne5a/syt3/syt6a/syt7b/cpne9/syt12/cpne7",13
GO:0043434,"GO:0043434","response to peptide hormone","20/1316","86/17935",3.01011225701561e-06,0.000119721715962639,0.000103245322697302,"nr4a1/ghrb/nr4a2a/lpin1a/stat3/rab15/stat2/igf2b/irs2a/nr4a2b/gsk3bb/irs1/nr4a3/tsc1b/si:ch211-284e13.4/irs2b/stat1b/capn10/pid1/pik3r3a",20
GO:0062237,"GO:0062237","protein localization to postsynapse","12/1316","36/17935",5.53089369926285e-06,0.000195599308256363,0.00016868045648961,"stx1b/grip2b/cacng5b/kif5ab/cacng7a/cacng8b/kif5c/cacng3b/gphna/kif5aa/gphnb/arhgap44b",12
GO:0042136,"GO:0042136","neurotransmitter biosynthetic process","7/1316","12/17935",6.42871537415263e-06,0.000221367738607334,0.000190902572883424,"gad2/chata/gad1b/th/dbh/slc5a7a/daglb",7
GO:0060079,"GO:0060079","excitatory postsynaptic potential","7/1316","12/17935",6.42871537415263e-06,0.000221367738607334,0.000190902572883424,"grin2bb/grin2aa/npas4a/shank2b/grin2ab/grin2da/npas4b",7
GO:0072666,"GO:0072666","establishment of protein localization to vacuole","13/1316","43/17935",7.68426800824739e-06,0.000257817043302352,0.000222335635758197,"stam/sorl1/vps37a/vps13a/cacng5b/vps37ba/rnf215/pik3r4/cacng7a/cacng8b/ap3d1/vps13c/cacng3b",13
GO:0099072,"GO:0099072","regulation of postsynaptic membrane neurotransmitter receptor levels","13/1316","43/17935",7.68426800824739e-06,0.000257817043302352,0.000222335635758197,"stx1b/dnm1b/dnm1a/mxe/mxa/grip2b/cacng5b/cacng7a/cacng8b/cacng3b/gphna/gphnb/arhgap44b",13
GO:0018105,"GO:0018105","peptidyl-serine phosphorylation","23/1316","116/17935",1.00820573020641e-05,0.000332966530783635,0.000287142868290374,"prkcg/csnk1db/camk1gb/mknk2b/rps6kb1a/mknk1/bdnf/prkcbb/camkva/stk38l/sbk1/rps6ka5/pdpk1a/sgk3/hipk1a/dyrk1b/mast2/pkn3/mast1b/inpp5jb/bsk146/sh2d3cb/akt3a",23
GO:0030004,"GO:0030004","cellular monovalent inorganic cation homeostasis","15/1316","57/17935",1.03795597201129e-05,0.000335349478858461,0.000289197869264743,"slc4a4a/atp6v0a1b/slc4a8/tcirg1a/atp1a3a/atp1a1b/atp6v1aa/atp6ap1a/slc4a10b/slc9a6b/tmem175/atp1b1b/slc9a5/dmxl2/atp1b2a",15
GO:0048489,"GO:0048489","synaptic vesicle transport","11/1316","33/17935",1.36305406898331e-05,0.000419047453310826,0.000361377125233156,"lrrk2/dnm1b/dnm1a/mxe/snap91b/mxa/kif5ab/ap3d1/kif5c/snap91a/kif5aa",11
GO:0097479,"GO:0097479","synaptic vesicle localization","11/1316","33/17935",1.36305406898331e-05,0.000419047453310826,0.000361377125233156,"lrrk2/dnm1b/dnm1a/mxe/snap91b/mxa/kif5ab/ap3d1/kif5c/snap91a/kif5aa",11
GO:0009725,"GO:0009725","response to hormone","36/1316","231/17935",1.37707607889687e-05,0.000419047453310826,0.000361377125233156,"nr4a1/asic4b/asic2/trh/ghrb/nr4a2a/lpin1a/ncoa4/stat3/crhbp/rab15/sult2st3/stat2/rxfp2a/igf2b/rarab/irs2a/nr4a2b/gsk3bb/irs1/nr4a3/tsc1b/si:ch211-284e13.4/rxfp2l/nos1/agrp/irs2b/stat1b/capn10/ucn3l/dio2/lifra/pid1/timp4.3/adipor2/pik3r3a",36
GO:0002027,"GO:0002027","regulation of heart rate","8/1316","18/17935",1.84860275063037e-05,0.000543572291955021,0.000468764553205384,"adrb1/adra1d/spx/scn1ba/hcn4/scn3b/hcn4l/chrm2a",8
GO:0031503,"GO:0031503","protein-containing complex localization","25/1316","137/17935",1.92072934326151e-05,0.000558505410146153,0.000481642539409671,"stx1b/ift81/dnm1b/dnm1a/ttc21b/mxe/mxa/grip2b/epb41l5/wdr19/cacng5b/klhl21/kif5ab/pcm1/cacng7a/xpo1b/wdr35/cacng8b/ap3d1/kif5c/cacng3b/gphna/kif5aa/gphnb/arhgap44b",25
GO:0051260,"GO:0051260","protein homooligomerization","19/1316","90/17935",2.32400222907686e-05,0.000666100241918188,0.000574429909165816,"prnprs3/asic1a/kctd9b/kcna1b/kctd16b/kcnd2/kcnc1b/prmt8b/kcnc1a/kcnd3/kcnc2/kcnb1/kctd3/kcnc4/kctd8/kctd12.1/samhd1/kcna4/kcnc3b",19
GO:0050803,"GO:0050803","regulation of synapse structure or activity","14/1316","56/17935",3.81339571891669e-05,0.000978397705529899,0.000843748237498181,"stx1b/lrrk2/dnm1b/dnm1a/mxe/caprin2/mxa/ache/slc17a6b/nectin1a/clstn3/slitrk5b/slitrk4/arhgap44b",14
GO:0009187,"GO:0009187","cyclic nucleotide metabolic process","12/1316","43/17935",4.19082587034488e-05,0.00105455685602813,0.000909426180771196,"npr1a/pde4a/pde4d/pde4ba/adcy2a/nppc/adcy1a/gucy2g/adcy3a/adcy1b/adcy5/si:ch73-265d7.2",12
GO:1990778,"GO:1990778","protein localization to cell periphery","22/1316","118/17935",4.23641537191325e-05,0.00105587609793305,0.000910563865401706,"stx1b/efr3a/nsfa/gopc/rab15/grip2b/efr3ba/cacng5b/phaf1/rab3ab/pacs1a/cacng7a/efr3bb/cacng8b/ank1b/cacng3b/tspan5a/gphna/gphnb/arhgap44b/tspan17/rab3b",22
GO:0006914,"GO:0006914","autophagy","31/1316","197/17935",4.40029980671877e-05,0.00107295181084653,0.000925289577239889,"pink1/mcoln1a/lrrk2/sesn1/tp53inp1/tmem150ab/atg13/wipi2/vps13a/fbxo32/zgc:92606/bmf2/atg9a/atg4b/ei24/atg9b/mcoln1b/rab43/pik3r4/eva1a/soga1/tmem150c/sesn2/tbc1d25/retreg1/usp13/atg2b/plekhm1/atg2a/sesn4/si:ch211-260e23.9",31
GO:0061919,"GO:0061919","process utilizing autophagic mechanism","31/1316","197/17935",4.40029980671877e-05,0.00107295181084653,0.000925289577239889,"pink1/mcoln1a/lrrk2/sesn1/tp53inp1/tmem150ab/atg13/wipi2/vps13a/fbxo32/zgc:92606/bmf2/atg9a/atg4b/ei24/atg9b/mcoln1b/rab43/pik3r4/eva1a/soga1/tmem150c/sesn2/tbc1d25/retreg1/usp13/atg2b/plekhm1/atg2a/sesn4/si:ch211-260e23.9",31
GO:0050890,"GO:0050890","cognition","7/1316","16/17935",7.14434912565001e-05,0.00161178979843328,0.00138997137254026,"nf1b/ptchd1/bdnf/npas4a/vip/npas4b/pappaa",7
GO:0030705,"GO:0030705","cytoskeleton-dependent intracellular transport","20/1316","108/17935",0.00010254080148472,0.00222222667824131,0.00191639844665421,"ift81/ttc21b/synj1/pafah1b1a/kif1b/wdr19/myo7ab/dctn1b/kif5ab/ccdc186/kif1aa/kif1ab/pcm1/wdr35/mgarpa/ap3d1/map6b/map6a/kif5c/kif5aa",20
GO:0099054,"GO:0099054","presynapse assembly","8/1316","22/17935",0.000103596352596652,0.00222222667824131,0.00191639844665421,"mecp2/bdnf/slitrk5b/nlgn4xb/nlgn2b/nlgn4xa/slitrk4/pclob",8
GO:1901701,"GO:1901701","cellular response to oxygen-containing compound","34/1316","236/17935",0.00011852956616654,0.00248153499726268,0.00214002012514578,"nr4a1/drd4-rs/lrrk2/ghrb/drd2b/nr4a2a/lpin1a/sesn1/stat3/rab15/ache/slc38a9/igf2b/irs2a/drd1b/nr4a2b/gsk3bb/irs1/nr4a3/tsc1b/si:ch211-284e13.4/brinp3a.2/nos1/sesn2/chrm3a/irs2b/capn10/lgals17/chrm2a/pid1/gnb5a/prkacaa/sesn4/pik3r3a",34
GO:0007269,"GO:0007269","neurotransmitter secretion","16/1316","77/17935",0.000122596839883007,0.00252626716514826,0.00217859614346595,"stx1b/stxbp1a/napba/snap25a/syt1a/otofa/rab3ab/rims4/syn1/cadpsb/si:ch211-81a5.8/syt7b/cplx3b/syn2b/rims2a/syt12",16
GO:0032409,"GO:0032409","regulation of transporter activity","18/1316","93/17935",0.000124870476511024,0.0025530159142918,0.00220166366479963,"drd4-rs/prnprs3/cacnb4a/drd2b/cnih3/fgf12a/cacng5b/cnih2/rrad/scn1ba/shank2b/scn3b/hecw2a/cacng7a/cacng8b/cacng3b/cacnb2a/fgf12b",18
GO:0061025,"GO:0061025","membrane fusion","19/1316","104/17935",0.00018213852527951,0.00361103424739756,0.0031140749457677,"stx1b/dnm1b/dnm1a/syt13/mxe/rab7a/snap25a/rab7b/mxa/sybl1/stx6/rab3ab/stx12l/syt11b/vamp2/syt11a/hace1/tmem175/tsnare1",19
GO:0099590,"GO:0099590","neurotransmitter receptor internalization","8/1316","24/17935",0.000208738874762688,0.00408080937963802,0.00351919848357658,"dnm1b/dnm1a/mxe/mxa/cacng5b/cacng7a/cacng8b/cacng3b",8
GO:0098657,"GO:0098657","import into cell","22/1316","133/17935",0.000262793791916585,0.00509430632182002,0.00439321551554899,"dnm1b/dnm1a/mxe/atp1a3a/atp1a1b/mxa/slc8a4b/cacng5b/slc8a4a/spx/kcnj19a/kcnj9/cacng7a/kcnh3/cacng8b/slc9a6b/fam155a/cacng3b/atp1b1b/slc9a5/atp1b2a/slc8a2b",22
GO:0052652,"GO:0052652","cyclic purine nucleotide metabolic process","9/1316","31/17935",0.000275412627494947,0.00525568167521667,0.00453238200095109,"npr1a/adcy2a/nppc/adcy1a/gucy2g/adcy3a/adcy1b/adcy5/si:ch73-265d7.2",9
GO:1903539,"GO:1903539","protein localization to postsynaptic membrane","9/1316","31/17935",0.000275412627494947,0.00525568167521667,0.00453238200095109,"stx1b/grip2b/cacng5b/cacng7a/cacng8b/cacng3b/gphna/gphnb/arhgap44b",9
GO:0055067,"GO:0055067","monovalent inorganic cation homeostasis","16/1316","83/17935",0.000305683544568133,0.00575520745420722,0.00496316182926223,"slc4a4a/atp6v0a1b/slc4a8/tcirg1a/atp1a3a/atp1a1b/atp6v1aa/atp6ap1a/spx/slc4a10b/slc9a6b/tmem175/atp1b1b/slc9a5/dmxl2/atp1b2a",16
GO:0007156,"GO:0007156","homophilic cell adhesion via plasma membrane adhesion molecules","26/1316","172/17935",0.000337470364990702,0.00630828532271905,0.00544012377849673,"prnprs3/cdh23/fat1b/dscama/pcdh17/dscamb/pcdh19/si:ch73-233f7.1/pcdh1a/si:ch73-22o12.1/nectin1a/clstn3/cdh5/cdh12a/pcdh1gb9/pcdh2g13/pcdh2g16/pcdh2g17/pcdh2g28/pcdh2g29/pcdh1g18/pcdh10a/pcdh1gb2/si:ch211-199f5.1/si:ch73-233f7…
GO:0006623,"GO:0006623","protein targeting to vacuole","8/1316","26/17935",0.000388547159996603,0.00701260632904214,0.00604751441766038,"sorl1/vps37a/vps13a/vps37ba/rnf215/pik3r4/ap3d1/vps13c",8
GO:0032870,"GO:0032870","cellular response to hormone stimulus","27/1316","184/17935",0.000425139810392716,0.00755968689287469,0.00651930442584853,"nr4a1/trh/ghrb/nr4a2a/lpin1a/stat3/crhbp/rab15/rxfp2a/igf2b/rarab/irs2a/nr4a2b/gsk3bb/irs1/nr4a3/tsc1b/si:ch211-284e13.4/rxfp2l/agrp/irs2b/capn10/ucn3l/lifra/pid1/adipor2/pik3r3a",27
GO:0098970,"GO:0098970","postsynaptic neurotransmitter receptor diffusion trapping","6/1316","15/17935",0.000433302649572489,0.00755968689287469,0.00651930442584853,"cacng5b/cacng7a/cacng8b/cacng3b/gphna/gphnb",6
GO:0030258,"GO:0030258","lipid modification","26/1316","177/17935",0.000529641836749587,0.00882848845078771,0.00761349043239099,"si:ch211-160o17.2/pik3cd/mtmr10/dgkza/synj1/socs3a/pip4p1b/plppr3b/mboat2b/socs2/porcn/cpt1aa/cish/cpt1ab/pi4kab/efr3bb/mtmr11/abcd1/pik3ca/pi4kaa/sgpp1a/inpp5jb/dgkab/plpp4/plppr2a/pik3r3a",26
GO:0007169,"GO:0007169","transmembrane receptor protein tyrosine kinase signaling pathway","40/1316","317/17935",0.000546161653807131,0.0090462344810966,0.00780126972526642,"pink1/epha7/tyro3/ghrb/fes/sulf2b/cblb/bdnf/stat3/nrp1b/fgf12a/igf2b/igf1rb/cds2/irs2a/efnb3b/kita/dusp4/gsk3bb/irs1/pde6ga/tsc1b/si:ch211-284e13.4/spry4/dusp6/insrb/irs2b/zgc:194282/gpc1b/alk/efna3b/ntrk2b/pid1/pappaa/nrp1a/…
GO:0099601,"GO:0099601","regulation of neurotransmitter receptor activity","9/1316","34/17935",0.000586670321784113,0.0095957264506814,0.0082751392756917,"prnprs3/cnih3/cacng5b/cnih2/si:dkey-174m14.3/shank2b/cacng7a/cacng8b/cacng3b",9
GO:0071495,"GO:0071495","cellular response to endogenous stimulus","57/1316","500/17935",0.000597551832349694,0.00967535756851185,0.00834381136572186,"nr4a1/drd4-rs/lrrk2/trh/ghrb/drd2b/bmpr2a/sulf2b/nr4a2a/bdnf/ldb2a/lpin1a/sesn1/stat3/skila/crhbp/rab15/fgf12a/slc38a9/rxfp2a/igf2b/rarab/irs2a/drd1b/nr4a2b/dusp4/smad10a/gsk3bb/irs1/nr4a3/tsc1b/si:ch211-284e13.4/flcn/rxfp2l/spry4/nos1/agrp/vwc2l/s…
GO:0001666,"GO:0001666","response to hypoxia","14/1316","73/17935",0.000752363371770249,0.0117900296043278,0.0101674571010111,"hif1aa/nrp1b/irs2a/ddit4/irs1/camk2g2/epas1b/ddit3/eif2ak3/egln2/hif1al/nrp1a/vegfaa/arnt2",14
GO:0046189,"GO:0046189","phenol-containing compound biosynthetic process","6/1316","17/17935",0.000943135068195782,0.0141039112769621,0.0121628967591685,"ddc/tph1a/th/tph1b/tph2/dbh",6
GO:0071542,"GO:0071542","dopaminergic neuron differentiation","6/1316","17/17935",0.000943135068195782,0.0141039112769621,0.0121628967591685,"pink1/nr4a2a/bdnf/nr4a2b/arnt2/sncgb",6
GO:0097164,"GO:0097164","ammonium ion metabolic process","5/1316","12/17935",0.00107996600226448,0.0158779271231805,0.0136927682368719,"trh/ddc/tph1a/tph1b/tph2",5
GO:1901700,"GO:1901700","response to oxygen-containing compound","42/1316","351/17935",0.00118154338224868,0.0168967160182776,0.014571348930349,"nr4a1/drd4-rs/foxp2/lrrk2/glra4a/ghrb/drd2b/nr4a2a/lpin1a/sesn1/stat3/rab15/sult2st3/stat2/ache/slc38a9/igf2b/irs2a/drd1b/nr4a2b/ggt5a/gsk3bb/irs1/nr4a3/tsc1b/si:ch211-284e13.4/brinp3a.2/nos1/sesn2/chrm3a/irs2b/stat1b/capn10/lgals17/adcy5/chrm2a/pid1/gnb…
GO:0000165,"GO:0000165","MAPK cascade","30/1316","229/17935",0.00141915239811586,0.0198605445233647,0.017127288159642,"nf1b/map2k7/adra1d/adcyap1b/gadd45ba/mapk8a/igf2b/npffr2a/igf1rb/cds2/il11a/kita/dusp4/pde6ga/mapk8ip2/spry4/taok1a/dusp6/insrb/spag9a/mapk9/alk/avpi1/dusp2/taok1b/ntrk2b/dusp1/sh3rf2/mapk8ip1a/mapk10",30
GO:0015711,"GO:0015711","organic anion transport","21/1316","141/17935",0.00146064443199386,0.0203324812687657,0.0175342758241593,"slc25a6/trh/slc38a5a/slc6a6a/slc4a4a/slc4a8/slco1c1/slc25a22a/slc25a55a/slc26a5/slc38a3a/slc19a1/slc36a4/slc38a2/slc38a6/slc4a10b/slc25a15b/slc6a17/slc36a1/slco5a1a/zgc:165507",21
GO:0098943,"GO:0098943","neurotransmitter receptor transport, postsynaptic endosome to lysosome","5/1316","13/17935",0.00164942085937941,0.0225996564868896,0.0194894368834911,"cacng5b/cacng7a/cacng8b/ap3d1/cacng3b",5
GO:0098840,"GO:0098840","protein transport along microtubule","8/1316","32/17935",0.00176323431988412,0.023663508795573,0.0204068792541514,"ift81/ttc21b/wdr19/kif5ab/pcm1/wdr35/kif5c/kif5aa",8
GO:0099118,"GO:0099118","microtubule-based protein transport","8/1316","32/17935",0.00176323431988412,0.023663508795573,0.0204068792541514,"ift81/ttc21b/wdr19/kif5ab/pcm1/wdr35/kif5c/kif5aa",8
GO:0007033,"GO:0007033","vacuole organization","16/1316","97/17935",0.00178053874178725,0.0237738259553941,0.02050201429856,"lrrk2/rab7a/rab7b/tp53inp1/rab14l/atg13/wipi2/zgc:92606/atg9a/clvs2/atg9b/rab43/tmem175/atg2b/atg2a/si:ch211-260e23.9",16
GO:0006906,"GO:0006906","vesicle fusion","14/1316","81/17935",0.00214463371985804,0.0273810612725164,0.0236128131320617,"stx1b/syt13/rab7a/snap25a/rab7b/sybl1/stx6/rab3ab/stx12l/syt11b/vamp2/syt11a/tmem175/tsnare1",14
GO:1902532,"GO:1902532","negative regulation of intracellular signal transduction","19/1316","127/17935",0.0022776927017214,0.0289355427204121,0.0249533630684245,"pde10a/nf1b/pde11al/tnip1/bcor/sesn1/ddit4/dusp4/tsc1b/spry4/sesn2/dusp6/bcl2b/dusp2/mgrn1a/dusp1/sesn4/arhgap44b/minar1",19
GO:0033555,"GO:0033555","multicellular organismal response to stress","5/1316","14/17935",0.00241179726956411,0.0303445839156215,0.0261684885928413,"hsd11b2/bdnf/crhb/hsd20b2/fosab",5
GO:0016050,"GO:0016050","vesicle organization","24/1316","178/17935",0.00277668262063818,0.0339559739168697,0.0292828703327509,"stx1b/dnm1b/dnm1a/syt13/mxe/snap91b/rab7a/snap25a/rab7b/mxa/sort1a/sybl1/rab14l/stx6/rab3ab/stx12l/syt11b/vamp2/syt11a/ap3d1/tmem175/tsnare1/dmxl2/snap91a",24
GO:0043405,"GO:0043405","regulation of MAP kinase activity","14/1316","85/17935",0.00340093449876823,0.041204840663317,0.0355341304354732,"map2k7/trib3/gadd45ba/kita/dusp4/pde6ga/spry4/dusp6/spag9a/alk/avpi1/dusp2/dusp1/trib1",14
GO:0009896,"GO:0009896","positive regulation of catabolic process","16/1316","104/17935",0.00368005750163669,0.0443811542939319,0.0382733120713513,"csnk1db/lrrk2/trib3/rnf144aa/sesn1/oaz2b/rnf19b/rnf217/hecw2a/sesn2/itcha/ankib1b/vip/sesn4/tnrc6c2/trib1",16
GO:0007018,"GO:0007018","microtubule-based movement","27/1316","213/17935",0.00380029534496509,0.0454126617249938,0.0391628609449899,"ift81/kifap3a/ttc21b/rfx3/pafah1b1a/dync1li2/kif1b/wdr19/gja1b/kif26aa/kif19/dctn1b/rpgrb/kif5ab/hs3st3l/dnah12/kif1aa/kif1ab/pcm1/wdr35/aftphb/mgarpa/ap3d1/kif5c/kif5aa/ccdc135/foxj1a",27
GO:0045732,"GO:0045732","positive regulation of protein catabolic process","11/1316","60/17935",0.00387947137349523,0.0461480753838046,0.0397970651903051,"csnk1db/trib3/rnf144aa/oaz2b/rnf19b/rnf217/hecw2a/itcha/ankib1b/vip/trib1",11
GO:0044057,"GO:0044057","regulation of system process","20/1316","144/17935",0.00427683418183196,0.0499664064904207,0.0430899082981566,"tnfrsf21/adrb1/cacna1c/adra1d/crhbp/bnip3lb/oxtr/eif4ebp3l/si:dkey-174m14.3/spx/scn1ba/hcn4/shank2b/scn3b/chrm3a/hcn4l/abcd1/vip/chrm2a/vegfaa",20

## Sheet: HOMvsWT_GO_up_MF
,"ID","Description","GeneRatio","BgRatio","pvalue","p.adjust","qvalue","geneID","Count"
GO:0022836,"GO:0022836","gated channel activity","80/1264","356/17578",1.78322809173381e-20,1.20546219001205e-17,9.72328580545382e-18,"mcoln1a/tmem63c/asic4b/scn8aa/asic2/glra4a/cacna1ab/asic1a/cacna1c/cacnb4a/kcnn2/kcna1b/chrnb2/snap25a/grin1a/grin2bb/gria1b/kcnd2/kcnc1b/grin2aa/chrna11/gria4a/gria3b/cacna1aa/trpm3/cacng5b/gja1b/kcnh5a/grid1b/kcnc1a/kcnk3b/grid2/chrna6/kcnd3/kcnc2/gabra6b/mcoln1…
GO:0005261,"GO:0005261","cation channel activity","77/1264","345/17578",1.4597206364215e-19,4.93385575110466e-17,3.9796594192965e-17,"nalcn/mcoln1a/tmem63c/asic4b/scn8aa/asic2/cacna1ab/asic1a/cacna1c/cacnb4a/kcnn2/kcna1b/kcnk1b/chrnb2/snap25a/grin1a/grin2bb/gria1b/kcnd2/kcnc1b/pkd1b/grin2aa/atp6v1aa/slc24a6a/chrna11/gria4a/gria3b/cacna1aa/trpm3/cacng5b/kcnh5a/kcnc1a/kcnk3b/chrna6/kcnd3/kcnc2/mcol…
GO:0046873,"GO:0046873","metal ion transmembrane transporter activity","82/1264","413/17578",1.78054961676587e-17,3.00912885233431e-15,2.42717026706505e-15,"mcoln1a/asic4b/scn8aa/asic2/cacna1ab/asic1a/cacna1c/cacnb4a/slc6a6a/atp2b1a/slc4a4a/kcnn2/slc18a2/slc4a8/cax2/kcna1b/kcnk1b/atp1a3a/atp1a1b/snap25a/atp2b3b/kcnd2/kcnc1b/pkd1b/tmem165/slc24a6a/slc8a4b/cacna1aa/cacng5b/slc6a1b/kcnh5a/atp2b3a/sl…
GO:0005179,"GO:0005179","hormone activity","31/1264","126/17578",8.94882056743695e-10,6.04940270358738e-08,4.87946216203405e-08,"trh/uts1/prl2/inhbab/crhb/adcyap1b/sst7/sst1.2/igf2b/npy/sst1.1/rab3gap2/npffl/nppal/gnrh3/calca/spx/nppc/nmba/agrp/rln3a/ccka/prlh2/vip/si:dkey-175g6.2/ucn3l/gal/si:ch211-191i18.4/vgf/si:ch73-265d7.2/rln3b",31
GO:0000149,"GO:0000149","SNARE binding","28/1264","117/17578",1.11945249395255e-08,6.30624904926602e-07,5.08663501638087e-07,"stx1b/stxbp1a/stxbp5a/lrrk2/syt13/napba/snap91b/snap25a/stxbp5b/syt1a/sybl1/stx6/napgb/stx12l/syt10/syt11b/vamp2/syt11a/si:ch211-81a5.8/snphb/syt3/syt6a/syt7b/tsnare1/cplx3b/snap91a/syt12/sypa",28
GO:0008066,"GO:0008066","glutamate receptor activity","15/1264","38/17578",2.09062729841028e-08,1.00947432408954e-06,8.14244316222953e-07,"grm2a/grm6b/grm1a/grin1a/grin2bb/gria1b/grin2aa/gria4a/gria3b/grid1b/grid2/gria4b/grin2ab/grin3a/grin2da",15
GO:0030276,"GO:0030276","clathrin binding","19/1264","61/17578",2.68285124587976e-08,1.1335046513842e-06,9.14287464056394e-07,"tom1l2/syt13/snap91b/syt1a/ap2b1/syt10/ap2a1/syt11b/syt11a/hip1/aftphb/syt3/syt6a/syt7b/epn1b/dnajc6/gak/snap91a/syt12",19
GO:0022835,"GO:0022835","transmitter-gated channel activity","20/1264","69/17578",4.52641346079093e-08,1.69991972194148e-06,1.37115916531561e-06,"glra4a/chrnb2/grin1a/grin2bb/gria1b/grin2aa/chrna11/gria4a/gria3b/grid1b/grid2/chrna6/gabra6b/gria4b/grin2ab/grin3a/grin2da/gabra3/gabra2a/gabrg1",20
GO:0015171,"GO:0015171","amino acid transmembrane transporter activity","19/1264","74/17578",7.8711736004987e-07,2.21704723080713e-05,1.78827540572734e-05,"slc38a5a/slc7a14a/slc25a22a/slc25a55a/slc38a3a/slc38a9/slc6a1b/slc36a4/slc17a6b/slc66a1/slc38a2/slc6a1a/slc38a6/slc7a6/slc32a1/slc25a15b/slc36a1/slc7a8a/slc6a11b",19
GO:0008514,"GO:0008514","organic anion transmembrane transporter activity","29/1264","152/17578",1.12198579912784e-06,2.91716307773238e-05,2.35299046132882e-05,"slc25a23a/slc25a6/slc38a5a/slc6a6a/slc4a4a/slc4a8/slco1c1/slc25a22a/slc25a55a/slc26a5/slc38a3a/slc38a9/slc19a1/slc25a36a/slc6a1b/slc36a4/slc17a6b/slc66a1/slc38a2/slc6a1a/slc38a6/slc32a1/slc4a10b/slc25a15b/slc36a1/slco5a1a/slc6a11b/slc25a3…
GO:0098960,"GO:0098960","postsynaptic neurotransmitter receptor activity","17/1264","64/17578",1.78207991900833e-06,4.30245009017725e-05,3.47036615806885e-05,"drd4-rs/drd2b/chrnb2/grm1a/gria1b/chrna11/drd1b/grid1b/grid2/chrna6/gabra6b/chrm3a/drd1a/gabra3/gabra2a/chrm2a/gabrg1",17
GO:0015291,"GO:0015291","secondary active transmembrane transporter activity","37/1264","231/17578",3.47466763229598e-06,7.82958439810694e-05,6.31536081940111e-05,"slc25a6/slc6a6a/slc4a4a/slc18a2/slc4a8/cax2/slco1c1/slc26a5/slc19a1/slc24a6a/slc8a4b/slc6a1b/slc17a6b/slc1a3b/slc38a2/slc6a1a/slc8a4a/slc32a1/slc4a10b/slc20a2/mfsd12a/slc4a10a/slc6a17/slc5a7a/slc9a6b/slc4a11/slc36a1/slc9a5/slco5a1a/slc…
GO:0042625,"GO:0042625","ATPase-coupled ion transmembrane transporter activity","13/1264","47/17578",1.80721734975952e-05,0.00033018349417228,0.000266326767332982,"atp2b1a/atp6v0a1b/tcirg1a/atp1a3a/atp1a1b/atp2b3b/atp6v0b/atp6v1aa/atp6v1c1b/atp2b3a/atp2a3/atp2b2/atp6v1ab",13
GO:0051427,"GO:0051427","hormone receptor binding","13/1264","48/17578",2.31660321573806e-05,0.000401544557394597,0.00032388676538524,"nr4a1/ncor2/nr4a2a/prkcbb/adcyap1b/nr4a2b/nppal/nr4a3/gnrh3/nppc/vip/ucn3l/si:ch73-265d7.2",13
GO:0005096,"GO:0005096","GTPase activator activity","33/1264","219/17578",4.12847289675999e-05,0.000649034343769711,0.000523512597434927,"stxbp5a/nf1b/zgc:162872/sgsm3/tbc1d22b/sgsm1a/stxbp5b/asap1a/rgs12b/git2b/rab3gap2/srgap1b/evi5l/arhgef1b/tbc1d9/garnl3/smap2/sipa1l2/git2a/elmod1/flcn/syngap1b/rgs4/myo9ab/arhgap32b/rin2/tbc1d25/stard13a/abr/acap3b/gnb5a/agap2/arhgap44b",33
GO:0001786,"GO:0001786","phosphatidylserine binding","9/1264","26/17578",5.08679974203094e-05,0.000770321949545707,0.000621343459770596,"syt13/syt1a/syt10/syt11b/syt11a/syt3/syt6a/syt7b/syt12",9
GO:0008574,"GO:0008574","ATP-dependent microtubule motor activity, plus-end-directed","7/1264","16/17578",6.27460022030953e-05,0.000916489570513464,0.000739242599697874,"kif1b/kif19/kif5ab/kif1aa/kif1ab/kif5c/kif5aa",7
GO:0106310,"GO:0106310","protein serine kinase activity","24/1264","143/17578",8.17686107137757e-05,0.00112807307841862,0.000909906344784872,"csnk1db/lrrk2/braf/rps6kb1a/pak5/unm_sa1261/pim3/ern2/sik1/pik3r4/rps6ka5/mast3a/pdpk1a/map4k3b/mast2/akt3b/map4k3a/mast1b/cita/ulk2/stk40/bsk146/pim1/akt3a",24
GO:0106311,"GO:0106311","protein threonine kinase activity","24/1264","143/17578",8.17686107137757e-05,0.00112807307841862,0.000909906344784872,"csnk1db/lrrk2/braf/rps6kb1a/pak5/unm_sa1261/pim3/ern2/sik1/pik3r4/rps6ka5/mast3a/pdpk1a/map4k3b/mast2/akt3b/map4k3a/mast1b/cita/ulk2/stk40/bsk146/pim1/akt3a",24
GO:0008443,"GO:0008443","phosphofructokinase activity","6/1264","13/17578",0.000150894170406429,0.00192461243763672,0.00155239682761729,"pfkfb2b/pfkpb/pfkpa/pfkfb4b/pfkla/pfklb",6
GO:0043548,"GO:0043548","phosphatidylinositol 3-kinase binding","6/1264","13/17578",0.000150894170406429,0.00192461243763672,0.00155239682761729,"igf1rb/irs2a/irs1/si:ch211-284e13.4/insrb/irs2b",6
GO:0072341,"GO:0072341","modified amino acid binding","10/1264","36/17578",0.000160913688960001,0.00201440099512891,0.00162482048501522,"syt13/syt1a/slc19a1/syt10/syt11b/syt11a/syt3/syt6a/syt7b/syt12",10
GO:0042578,"GO:0042578","phosphoric ester hydrolase activity","47/1264","387/17578",0.000286400297014489,0.00333804484106542,0.00269247466158812,"pfkfb2b/pde10a/pde11al/lrrk2/nt5dc1/ssh1b/mtmr10/ppef1/lpin1a/ptprz1b/ptpreb/synj1/pip4p1b/plppr3b/pfkfb4b/pde4a/pde4d/pde4ba/ptprn2/dusp4/pde7a/ptp4a3b/pde6ga/ptprna/nt5dc2/ctdspl2b/dusp3a/inpp5f/ppm1la/inpp4aa/mtmr11/nt5c1ab/dusp6/samhd1/ctdspla/ptpn5…
GO:0035258,"GO:0035258","steroid hormone receptor binding","5/1264","10/17578",0.000353926845636327,0.0039222056991829,0.00316366015598994,"nr4a1/nr4a2a/prkcbb/nr4a2b/nr4a3",5
GO:0017046,"GO:0017046","peptide hormone binding","9/1264","33/17578",0.000397062384104566,0.00432926083314011,0.00349199176513014,"crhr1/ghrb/crhbp/vipr1a/npr1a/oxtr/vipr1b/lifra/adcyap1r1a",9
GO:0008047,"GO:0008047","enzyme activator activity","40/1264","323/17578",0.000533586596396413,0.00563600842443711,0.00454601738377207,"stxbp5a/nf1b/zgc:162872/sgsm3/tbc1d22b/sgsm1a/stxbp5b/asap1a/ppp2r5cb/igf2b/si:dkeyp-92c9.2/rgs12b/git2b/rab3gap2/srgap1b/evi5l/arhgef1b/tbc1d9/sh3pxd2aa/garnl3/smap2/sipa1l2/git2a/elmod1/flcn/syngap1b/rgs4/myo9ab/arhgap32b/rin2/tbc1d25/atp1b1b/stard13a/abr/atp1b…
GO:0015491,"GO:0015491","cation:cation antiporter activity","8/1264","28/17578",0.000591998350648216,0.00606349825815445,0.00489083166883215,"cax2/slc24a6a/slc8a4b/slc8a4a/slc9a6b/slc9a5/slc8a2b/slc8b1",8
GO:0015631,"GO:0015631","tubulin binding","33/1264","254/17578",0.000690494662711339,0.00696678197004277,0.00561942239252905,"ift81/dnm1b/dnm1a/mxe/reep1/tbcelb/mapre3a/mxa/stmn4/pafah1b1a/camsap1b/kif1b/kif26aa/stmn4l/kif19/clip3/dctn1b/dpysl5b/map1aa/kif5ab/map1sb/ttll11/kif1aa/kif1ab/ttll7/map4l/map6b/map6a/snphb/kif5c/trappc14/mapta/kif5aa",33
GO:0005516,"GO:0005516","calmodulin binding","18/1264","112/17578",0.00102779611545707,0.0102175025595438,0.00824146111155977,"camk1gb/kcnn2/mknk2b/mknk1/camkva/phkg1a/phka2/slc8a4b/kcnh5a/slc8a4a/camk2g2/kcnq3/nos1/phkg1b/map6b/map6a/kcnn1a/slc8a2b",18
GO:0016247,"GO:0016247","channel regulator activity","13/1264","70/17578",0.00130065355700985,0.0122116917297036,0.00984997869197519,"fgf12a/cacng5b/rrad/scn1ba/scn3b/sgk3/cacng7a/zgc:153157/hpcal4/cacng8b/cacng3b/scn2b/fgf12b",13
GO:0016917,"GO:0016917","GABA receptor activity","7/1264","25/17578",0.00148618589521299,0.0132205068181378,0.0106636912671993,"gabbr1b/gabra6b/gabbr2/gabrb1/gabra3/gabra2a/gabrg1",7
GO:0005452,"GO:0005452","inorganic anion exchanger activity","5/1264","13/17578",0.00150588613165179,0.0132205068181378,0.0106636912671993,"slc4a4a/slc4a8/slc4a10b/slc4a10a/slc4a11",5
GO:0044325,"GO:0044325","ion channel binding","8/1264","33/17578",0.00191739532724639,0.0160019659409699,0.0129072226057652,"gopc/pde4ba/pacs1a/rims4/scn1ba/scn3b/ank1b/rims2a",8
GO:0004016,"GO:0004016","adenylate cyclase activity","5/1264","14/17578",0.00220470318956578,0.0175338747781937,0.0141428638042734,"adcy2a/adcy1a/adcy3a/adcy1b/adcy5",5
GO:0030551,"GO:0030551","cyclic nucleotide binding","7/1264","28/17578",0.00302837345243749,0.0227464494871972,0.0183473385773406,"pde6ga/hcn4/cngb1a/hcn4l/prkar1aa/cngb3.1/prkar1b",7
GO:0030546,"GO:0030546","signaling receptor activator activity","44/1264","400/17578",0.00320592043352202,0.0233032496028052,0.0187964548337794,"trh/wnt8b/inhbaa/uts1/prl2/bdnf/pth2/inhbab/crhb/adcyap1b/fgf12a/sst7/sst1.2/igf2b/npy/il11a/sst1.1/sema3h/rab3gap2/npffl/nppal/gnrh3/calca/spx/sema5ba/nppc/nmba/agrp/si:ch211-113g11.6/rln3a/ccka/prlh2/vip/si:dkey-175g6.2/ucn3l/gal/si:ch211-191i18.4/ptn/…
GO:0005158,"GO:0005158","insulin receptor binding","4/1264","10/17578",0.00393097634433321,0.0271157143751964,0.0218715977053126,"irs2a/irs1/si:ch211-284e13.4/irs2b",4
GO:0022851,"GO:0022851","GABA-gated chloride ion channel activity","4/1264","10/17578",0.00393097634433321,0.0271157143751964,0.0218715977053126,"gabra6b/gabra3/gabra2a/gabrg1",4
GO:0009975,"GO:0009975","cyclase activity","7/1264","30/17578",0.00459049362349815,0.0313451887826742,0.0252831015095379,"npr1a/adcy2a/adcy1a/gucy2g/adcy3a/adcy1b/adcy5",7
GO:0051018,"GO:0051018","protein kinase A binding","6/1264","23/17578",0.00476235731564284,0.0315622896605349,0.0254582155779462,"lrrk2/si:ch73-362m14.4/prkacbb/akap10/akap11/prkacaa",6
GO:0008330,"GO:0008330","protein tyrosine/threonine phosphatase activity","4/1264","11/17578",0.00582840424001201,0.0368224417406366,0.0297010663681871,"dusp4/dusp6/dusp2/dusp1",4
GO:0005416,"GO:0005416","amino acid:cation symporter activity","5/1264","18/17578",0.00741312608824636,0.0451466057266175,0.0364153562229646,"slc6a1b/slc6a1a/slc32a1/slc36a1/slc6a11b",5
GO:0030552,"GO:0030552","cAMP binding","4/1264","12/17578",0.0082502386713547,0.049796083409248,0.0401656356368584,"hcn4/hcn4l/prkar1aa/prkar1b",4

## Sheet: HOMvsWT_GO_up_CC
,"ID","Description","GeneRatio","BgRatio","pvalue","p.adjust","qvalue","geneID","Count"
GO:0030424,"GO:0030424","axon","55/1334","208/18276",1.75795350010178e-17,5.16021844419931e-15,3.85901646416162e-15,"penka/scn8aa/lrrk2/slc18a3a/dnm1b/dnm1a/syt13/mxe/c4/slc18a2/bdnf/mxa/pnocb/dscama/pnoca/dscamb/syt1a/th/kcnc1b/igf1rb/penkb/kif1b/slc8a4b/oprm1/slc6a1b/rab3ab/elavl4/slc6a1a/kcnc1a/gsk3bb/slc8a4a/syt11b/dctn1b/kcnc2/syt11a/kcnq3/kcnb1/kcnc4/kif1aa/kif1ab/scn1lab/ccka/si:ch211-81a5…
GO:0036477,"GO:0036477","somatodendritic compartment","63/1334","266/18276",3.08072742937272e-17,5.16021844419931e-15,3.85901646416162e-15,"penka/lrrk2/dnm1b/dnm1a/mxe/kcnn2/cnih3/c4/cdkl5/kcnk1b/bdnf/mxa/pnocb/pnoca/adcyap1b/th/pafah1b1a/gria1b/kcnd2/kcnc1b/penkb/rgs12b/kif1b/gria4a/gria3b/oprm1/phaf1/cnih2/elavl4/kcnc1a/kcnd3/nrsn1l/kcnc2/gabra6b/gria4b/map1aa/slc32a1/kcnb1/map1sb/apba2b/brinp3…
GO:0097060,"GO:0097060","synaptic membrane","54/1334","210/18276",1.30365195397721e-16,1.12982264707822e-14,8.44926284382141e-15,"stx1b/glra4a/dnm1b/dnm1a/drd2b/mxe/snap91b/kcnk1b/chrnb2/kctd16b/mxa/grm1a/grin1a/grin2bb/otofa/gria1b/kcnd2/grin2aa/chrna11/gria4a/gria3b/cacng5b/grid1b/grid2/chrna6/kcnd3/gabra6b/gria4b/rims4/kcnb1/adam22/shank2b/hip1/cacng7a/atp2b2/kctd12.1/grin2ab/cacng8b/chrm3a/cl…
GO:0099503,"GO:0099503","secretory vesicle","49/1334","177/18276",1.34904196666056e-16,1.12982264707822e-14,8.44926284382141e-15,"stx1b/stxbp1a/syngr1a/trh/amph/syt13/slc18a2/snap91b/scamp5a/bdnf/syngr3b/rab15/syt1a/otofa/ptprn2/scg2b/slc17a6b/phaf1/stx6/rab3ab/stx12l/syt10/syt11b/spx/syt11a/ptprna/slc32a1/sv2ca/syn1/apba2b/sytl5/apba2a/slc6a17/dbh/syt3/chgb/syt6a/ptprnb/syt7b/tmem163a/slco5a1a/r…
GO:0034703,"GO:0034703","cation channel complex","44/1334","154/18276",1.35647865410024e-15,9.08840698247158e-14,6.79667199317592e-14,"scn8aa/cacna1ab/cacna1c/cacnb4a/kcna1b/dpp6b/grin1a/grin2bb/gria1b/kcnd2/kcnc1b/grin2aa/gria4a/gria3b/cacna1aa/cacng5b/kcnc1a/kcnd3/kcnc2/gria4b/kcnq3/kcnb1/scn1ba/cacna1ha/kcnc4/scn3b/scn1lab/cacng7a/vwc2l/grin2ab/cacng8b/cacng3b/vwc2/dpp6a/cacna2d2b/micu3a/kcna4…
GO:0043025,"GO:0043025","neuronal cell body","31/1334","81/18276",2.68720497126687e-15,1.00023740597156e-13,7.48017290247385e-14,"penka/lrrk2/kcnn2/kcnk1b/pnocb/pnoca/adcyap1b/th/pafah1b1a/kcnd2/kcnc1b/penkb/gria4a/oprm1/elavl4/kcnc1a/kcnd3/nrsn1l/kcnc2/map1aa/kcnb1/map1sb/brinp3a.2/kcnc4/slc5a7a/vip/kcnn1a/gal/il1rapl1b/sncgb/nrsn1",31
GO:1990351,"GO:1990351","transporter complex","55/1334","236/18276",6.78886627165011e-15,2.27427020100279e-13,1.70078965542392e-13,"scn8aa/glra4a/cacna1ab/cacna1c/cacnb4a/kcna1b/dpp6b/grin1a/grin2bb/gria1b/kcnd2/kcnc1b/grin2aa/chrna11/gria4a/gria3b/cacna1aa/cacng5b/kcnc1a/atp1b4/kcnd3/kcnc2/gabra6b/gria4b/kcnq3/kcnb1/scn1ba/cacna1ha/kcnc4/shank2b/scn3b/scn1lab/cacng7a/vwc2l/grin2ab/cacng8b/abch1/…
GO:0098793,"GO:0098793","presynapse","49/1334","196/18276",1.11720382941125e-14,3.40239348047971e-13,2.54444508516629e-13,"stx1b/syngr1a/penka/slc18a3a/amph/erc1a/drd2b/slc18a2/snap91b/scamp5a/bdnf/kctd16b/pnocb/pnoca/syngr3b/rab15/syt1a/otofa/penkb/slc17a6b/phaf1/stx6/rab3ab/stx12l/rims4/slc32a1/sv2ca/syn1/apba2b/hip1/apba2a/slc6a17/kctd12.1/si:ch211-81a5.8/ap3d1/syt7b/tmem163a/tmem163b/cplx3b/s…
GO:0044297,"GO:0044297","cell body","31/1334","85/18276",1.29208894828994e-14,3.60708164730941e-13,2.69751903239478e-13,"penka/lrrk2/kcnn2/kcnk1b/pnocb/pnoca/adcyap1b/th/pafah1b1a/kcnd2/kcnc1b/penkb/gria4a/oprm1/elavl4/kcnc1a/kcnd3/nrsn1l/kcnc2/map1aa/kcnb1/map1sb/brinp3a.2/kcnc4/slc5a7a/vip/kcnn1a/gal/il1rapl1b/sncgb/nrsn1",31
GO:0030425,"GO:0030425","dendrite","51/1334","228/18276",3.63153310607727e-13,7.60352244084929e-12,5.68621631083152e-12,"penka/dnm1b/dnm1a/mxe/cnih3/c4/cdkl5/kcnk1b/bdnf/mxa/pnocb/pnoca/gria1b/kcnd2/kcnc1b/penkb/rgs12b/kif1b/gria4a/gria3b/oprm1/phaf1/cnih2/elavl4/kcnc1a/kcnd3/kcnc2/gabra6b/gria4b/map1aa/slc32a1/kcnb1/map1sb/apba2b/brinp3a.2/kcnc4/ppp1r9a/kif1aa/kif1ab/shank2b/apba2a/nos1/chrm3a/s…
GO:0097447,"GO:0097447","dendritic tree","51/1334","228/18276",3.63153310607727e-13,7.60352244084929e-12,5.68621631083152e-12,"penka/dnm1b/dnm1a/mxe/cnih3/c4/cdkl5/kcnk1b/bdnf/mxa/pnocb/pnoca/gria1b/kcnd2/kcnc1b/penkb/rgs12b/kif1b/gria4a/gria3b/oprm1/phaf1/cnih2/elavl4/kcnc1a/kcnd3/kcnc2/gabra6b/gria4b/map1aa/slc32a1/kcnb1/map1sb/apba2b/brinp3a.2/kcnc4/ppp1r9a/kif1aa/kif1ab/shank2b/apba2a/nos1/ch…
GO:0098797,"GO:0098797","plasma membrane protein complex","65/1334","435/18276",2.40394817849934e-08,3.5014027817273e-07,2.61848817612285e-07,"scn8aa/slc18a3a/cacna1ab/cdh23/cacna1c/cacnb4a/gabbr1b/kcna1b/gnai2b/dpp6b/grin1a/grin2bb/gria1b/kcnd2/kcnc1b/igf1rb/grin2aa/chrna11/gria4a/gria3b/cacna1aa/gng7/cacng5b/atp6ap1a/gja1b/acvr2ba/kcnc1a/atp1b4/ap2a1/kcnd3/c7b/kcnc2/gria4b/kcnq3/kcnb1/scn1ba/ca…
GO:0008328,"GO:0008328","ionotropic glutamate receptor complex","16/1334","49/18276",1.9782894757559e-07,2.65090789751291e-06,1.98245429570486e-06,"grin1a/grin2bb/gria1b/grin2aa/gria4a/gria3b/cacng5b/gria4b/shank2b/cacng7a/vwc2l/grin2ab/cacng8b/cacng3b/vwc2/grin2da",16
GO:0044306,"GO:0044306","neuron projection terminus","12/1334","30/18276",5.4652025671419e-07,6.78089948145384e-06,5.07102616366383e-06,"penka/slc18a3a/slc18a2/pnocb/pnoca/penkb/slc32a1/si:ch211-81a5.8/ap3d1/cplx3b/il1rapl1b/sncgb",12
GO:0032279,"GO:0032279","asymmetric synapse","23/1334","106/18276",1.85955848752931e-06,2.0095228816849e-05,1.50280108669601e-05,"dnm1b/dnm1a/mxe/mxa/grm1a/grin2bb/kcnd2/grin2aa/cacng5b/kcnd3/adam22/ppp1r9a/shank2b/cacng7a/atp2b2/nos1/grin2ab/cacng8b/add2/cacng3b/dnajc6/grin2da/arhgap44b",23
GO:0098984,"GO:0098984","neuron to neuron synapse","23/1334","106/18276",1.85955848752931e-06,2.0095228816849e-05,1.50280108669601e-05,"dnm1b/dnm1a/mxe/mxa/grm1a/grin2bb/kcnd2/grin2aa/cacng5b/kcnd3/adam22/ppp1r9a/shank2b/cacng7a/atp2b2/nos1/grin2ab/cacng8b/add2/cacng3b/dnajc6/grin2da/arhgap44b",23
GO:0043679,"GO:0043679","axon terminus","11/1334","29/18276",3.04488136551327e-06,3.09101593165741e-05,2.31158457732746e-05,"penka/slc18a3a/slc18a2/pnocb/pnoca/penkb/si:ch211-81a5.8/ap3d1/cplx3b/il1rapl1b/sncgb",11
GO:0043235,"GO:0043235","receptor complex","41/1334","290/18276",3.44814839857228e-05,0.000296187106031208,0.000221500490920432,"epha7/tyro3/ghrb/bmpr2a/si:ch211-213o11.11/gabbr1b/grin1a/grin2bb/gria1b/igf1rb/grin2aa/chrna11/gria4a/gria3b/cacng5b/kita/acvr2ba/gfra4a/gabra6b/gria4b/gabbr2/shank2b/cacng7a/kctd8/vwc2l/grin2ab/cacng8b/insrb/gabrb1/cacng3b/vwc2/grin2da/gfra3/gabra3/gabra2a/alk/ntrk2b/…
GO:0044309,"GO:0044309","neuron spine","15/1334","65/18276",5.27281258680763e-05,0.000392531603684568,0.000293550735826951,"dnm1b/dnm1a/mxe/mxa/gria1b/kcnd2/gria4a/gria3b/kcnd3/gria4b/apba2b/shank2b/apba2a/nos1/arhgap44b",15
GO:0032590,"GO:0032590","dendrite membrane","8/1334","22/18276",9.98550208784119e-05,0.000696904833213916,0.000521173135286448,"kcnc1b/kcnc1a/kcnc2/gabra6b/kcnc4/gabra3/gabra2a/gabrg1",8
GO:0005773,"GO:0005773","vacuole","38/1334","277/18276",0.000125267642948808,0.000856421640568378,0.000640466144399918,"mcoln1a/lrrk2/slc7a14a/napba/atp6v0a1b/tcirg1a/znrf1/rab7a/rab7b/gnsa/pip4p1b/tp53inp1/sort1a/slc38a9/tmem150ab/laptm4b/atp6v1c1b/zgc:92606/napgb/slc66a1/atg9a/gpr137c/sidt2/atg9b/mcoln1b/eva1a/flcn/ctsf/ppt2a.1/tmem150c/tbc1d25/gba/tmem175/arl8a/plekhm1/si:ch211-260e23.9/pla2g1…
GO:0031201,"GO:0031201","SNARE complex","13/1334","64/18276",0.00062017099421564,0.00377740514658617,0.0028248937152789,"stx1b/stxbp5a/napba/snap25a/stxbp5b/sybl1/stx6/napgb/stx12l/vamp2/si:ch211-81a5.8/tsnare1/cplx3b",13
GO:0048788,"GO:0048788","cytoskeleton of presynaptic active zone","5/1334","11/18276",0.000654370610611559,0.00384586236061179,0.00287608874100741,"erc1a/rims4/pclob/rims2a/erc2",5
GO:0098831,"GO:0098831","presynaptic active zone cytoplasmic component","5/1334","11/18276",0.000654370610611559,0.00384586236061179,0.00287608874100741,"erc1a/rims4/pclob/rims2a/erc2",5
GO:0033176,"GO:0033176","proton-transporting V-type ATPase complex","8/1334","29/18276",0.000846521968310529,0.00488939412731081,0.00365648327509811,"atp6v0a1b/tcirg1a/atp6v0b/atp6v1aa/atp6v1c1b/atp6ap1a/atp6v1b2/atp6v1ab",8
GO:0000407,"GO:0000407","phagophore assembly site","6/1334","17/18276",0.000917453999714557,0.00512245149840628,0.00383077284091341,"atg13/wipi2/atg9a/atg9b/atg2b/atg2a",6
GO:0099569,"GO:0099569","presynaptic cytoskeleton","5/1334","12/18276",0.00105453929216506,0.00579132234221797,0.00433098104461234,"erc1a/rims4/pclob/rims2a/erc2",5
GO:0005802,"GO:0005802","trans-Golgi network","16/1334","99/18276",0.00209806104938361,0.0105010630586193,0.00785311235805621,"fam91a1/igf2r/scamp5a/dop1a/rab14l/scamp1/rab30/phaf1/clvs2/rnf215/ccdc186/zgc:153240/chac1/aftphb/wdr11/gga3a",16
GO:0005874,"GO:0005874","microtubule","30/1334","236/18276",0.00210021261172385,0.0105010630586193,0.00785311235805621,"csnk1db/fign/dnm1b/dnm1a/reep1/mapre3a/dnal4a/pafah1b1a/camsap1b/dync1li2/kif1b/klhl21/kif26aa/kif19/clip3/dctn1b/map1aa/kif5ab/dnah12/map1sb/kif1aa/fsd1/kif1ab/map4l/map6b/map6a/snphb/kif5c/mapta/kif5aa",30
GO:0030136,"GO:0030136","clathrin-coated vesicle","11/1334","58/18276",0.00283096370162598,0.0139466594124221,0.0104298662691484,"slc18a3a/snap91b/necap1/gopc/clvs2/ap2a1/inpp5f/hip1/aftphb/epn1b/snap91a",11
GO:0019898,"GO:0019898","extrinsic component of membrane","24/1334","192/18276",0.00682431216326065,0.0326592082098903,0.0244238540579855,"pik3cd/cdh23/fes/snap91b/gnai2b/socs3a/atg13/wipi2/gng7/vps13a/socs2/cish/pik3r4/hip1/vps13c/cdh5/zgc:194282/cdh12a/atg2b/snap91a/gnb5a/atg2a/pik3r3a/tnk2b",24
GO:0031256,"GO:0031256","leading edge membrane","10/1334","57/18276",0.00765892058586184,0.0356352555036627,0.0266494605180573,"kcnc1b/kcnc1a/kcnc2/gabra6b/kcnc4/gabra3/gabra2a/gabrg1/arhgap44b/psd3l",10
GO:0031225,"GO:0031225","anchored component of membrane","9/1334","49/18276",0.00825104132652785,0.036854651258491,0.0275613731328228,"mdga2a/gpc5b/ca4a/rab3ab/prmt8b/gpc1b/efna3b/gfra1a/rtbdn",9
GO:0031932,"GO:0031932","TORC2 complex","4/1334","13/18276",0.0118471646374962,0.048997532760015,0.0366423025825093,"sesn1/sesn2/rictora/sesn4",4

## Sheet: HOMvsWT_KEGG_up_sig
,"ID","Description","GeneRatio","BgRatio","pvalue","p.adjust","qvalue","geneID","Count"
dre04261,"dre04261","Adrenergic signaling in cardiomyocytes","48/557","244/6881",3.90250812552153e-09,4.95618531941234e-07,4.14898232292289e-07,"557194/170581/562422/378746/327650/64610/64616/406853/555432/558525/568614/798498/557208/557499/100331116/436745/100037383/562282/568512/793359/563724/563147/555423/565173/568671/100034540/557430/557026/399480/100003329/564883/64273/571825/568759/1001497…
dre04140,"dre04140","Autophagy - animal","41/557","200/6881",1.64523962457163e-08,1.04472716160299e-06,8.74574747798605e-07,"394174/553656/797150/562242/393902/431725/568155/562720/555536/245702/393405/393285/378866/437002/100000242/100009663/448859/559281/791223/100330617/567021/563147/564088/559564/768202/399480/572001/561737/100149273/100005732/100149794/100007048/100329702/336116/564064/39337…
dre04010,"dre04010","MAPK signaling pathway","63/557","409/6881",2.83190734001679e-07,1.19884077394044e-05,1.00358821523402e-05,"431720/564518/100003514/553656/569528/560913/170581/562422/373121/403065/555974/58118/393953/406304/394198/562720/324215/245702/562059/100331116/570238/30256/394146/563147/561924/560875/565173/100000665/564274/100034540/561262/564873/564403/100004576/399480/100003329/35…
dre04020,"dre04020","Calcium signaling pathway","58/557","376/6881",8.34563934647311e-07,2.64974049250521e-05,2.21818308945733e-05,"406689/560100/100003514/566370/569528/557194/170581/393802/378746/393953/558525/568614/555576/767745/798498/565379/556199/100001530/563297/557499/566141/562059/568126/436745/568512/793359/567289/563724/795916/563147/560875/568671/564274/557430/60658/557026/554046/570…
dre04910,"dre04910","Insulin signaling pathway","34/557","180/6881",2.09377286874194e-06,5.0493114200447e-05,4.22694118047671e-05,"394174/553656/393444/373121/556277/403065/562242/555974/335409/565379/556199/562720/393285/562062/557882/559281/100330617/563147/768202/553418/554046/399480/245700/572001/561737/494533/100149273/100149794/100332111/564064/569698/767685/560549/794462",34
dre04068,"dre04068","FoxO signaling pathway","34/557","181/6881",2.38550145828883e-06,5.0493114200447e-05,4.22694118047671e-05,"394174/553656/403065/565576/30767/568155/555576/406304/562720/405850/245702/393285/334202/436729/393891/100000242/64617/560317/559281/563719/768202/564523/399480/245700/572001/561737/100149273/100149794/565109/336116/561541/569698/560549/794462",34
dre04150,"dre04150","mTOR signaling pathway","32/557","206/6881",0.000230606003373711,0.00418385177549446,0.00350243704372102,"394174/100003514/553656/30144/403065/562242/799099/393953/562137/245702/394110/449655/399488/378866/359840/557882/559281/560032/100330617/567746/768202/678628/100149745/399480/245700/561737/337583/100149794/100536950/100329702/561703/560549",32
dre04137,"dre04137","Mitophagy - animal","18/557","94/6881",0.000449980358618685,0.00636530286590791,0.00532859999549688,"494085/553656/797150/393902/431725/568155/554650/562720/100000242/100009663/791223/559564/100149273/561219/114834/336116/393376/569698",18
dre04012,"dre04012","ErbB signaling pathway","20/557","110/6881",0.00045108445506434,0.00636530286590791,0.00532859999549688,"394174/100003514/553656/560913/556277/403065/562242/393953/405898/562720/557882/793359/399480/561737/100149273/100149794/100332111/798222/569698/560549",20
dre04920,"dre04920","Adipocytokine signaling pathway","18/557","96/6881",0.00058663738276768,0.00736667608886712,0.0061668817652348,"30767/335409/562720/30281/393285/559281/558088/560000/553418/100149042/572001/100149273/100332846/100149794/560140/569698/560549/794462",18
dre04144,"dre04144","Endocytosis","45/557","341/6881",0.000638058558878254,0.00736667608886712,0.0061668817652348,"386967/100537448/553656/557061/393804/100038776/100333543/100307098/100004931/571626/556277/336368/393902/431725/100170829/245702/334632/559483/563561/567190/368323/558153/799274/556132/793882/567272/792828/560761/445047/100331274/794689/798876/565563/792915/796345/566086/100009646/5…
dre04136,"dre04136","Autophagy - other","9/557","34/6881",0.00116512080348027,0.0123308618368329,0.0103225615045182,"393405/437002/100000242/100009663/448859/791223/564088/100329702/101883461",9
dre04914,"dre04914","Progesterone-mediated oocyte maturation","19/557","112/6881",0.00148264066245892,0.0141676884140989,0.0118602281792291,"394174/327650/403065/562720/245702/100330483/563724/563147/557026/399480/561737/571825/100149273/100149794/569499/562619/564064/569698/560549",19
dre00430,"dre00430","Taurine and hypotaurine metabolism","6/557","17/6881",0.00156179242360146,0.0141676884140989,0.0118602281792291,"550403/378441/569734/100333757/100329827/101882295",6
dre04912,"dre04912","GnRH signaling pathway","21/557","132/6881",0.00197322065955282,0.0167066015842139,0.0139856341484094,"553656/560913/170581/393953/562720/30498/100001586/793359/360141/563724/563147/557026/399480/571825/100149273/569499/562619/798222/564064/569698/403310",21
dre04070,"dre04070","Phosphatidylinositol signaling system","19/557","118/6881",0.0027612215080191,0.0219171957199016,0.018347590283548,"555899/394174/100003514/553380/393953/337236/553253/394161/337690/570007/567728/100331649/561737/798876/556956/449862/564739/100005033/553629",19
dre04371,"dre04371","Apelin signaling pathway","27/557","192/6881",0.00313069528317978,0.0233881353508136,0.019578961213694,"553656/327650/562242/557499/30498/436670/30580/560317/568512/563724/563147/564088/553418/60658/557026/399480/557486/561635/571825/100149794/569499/562619/100126126/562813/564064/567212/560549",27
dre04270,"dre04270","Vascular smooth muscle contraction","25/557","175/6881",0.00355254886910227,0.0250652059097771,0.0209828909812473,"560100/100003514/170581/403065/393953/568614/798498/560653/567953/557983/436744/563724/563147/570244/557026/399480/561635/571825/568554/569499/562619/564064/403310/798583/100148055",25
dre04540,"dre04540","Gap junction","20/557","132/6881",0.00445653711914484,0.029788432322705,0.0249368559021401,"100003514/553656/406533/557194/378719/327650/393953/555576/568126/30236/563724/563147/557026/399480/792634/571825/569499/562619/564064/100332913",20
dre04260,"dre04260","Cardiac muscle contraction","21/557","145/6881",0.0061661160683157,0.0391548370338047,0.0327777748894676,"170581/562422/64610/64616/557499/100331116/100037383/568512/568671/100034540/100003329/556638/564883/64273/568759/100126126/795492/64269/567212/403310/541376",21

## Sheet: HOMvsWT_KEGG_down_sig
,"ID","Description","GeneRatio","BgRatio","pvalue","p.adjust","qvalue","geneID","Count"
dre03010,"dre03010","Ribosome","85/959","139/6881",6.08738144045257e-39,8.94845071746528e-37,6.21553683919894e-37,"322571/394036/335539/436759/327089/336710/445053/336764/735250/336568/558312/114420/406489/449547/393686/325618/415196/192299/394027/337010/445028/326961/100000341/336719/554155/394035/336712/394166/394097/445038/393715/393723/337810/415159/394121/337240/406307/336713/406485/415169/4…
dre00980,"dre00980","Metabolism of xenobiotics by cytochrome P450","44/959","76/6881",2.80341084004307e-19,2.06050696743165e-17,1.43121500781146e-17,"100415794/406731/641488/100379286/100384891/100384896/100384897/100384901/436642/393556/449558/337696/792137/431762/436894/402841/406433/571365/449784/492500/567275/100124622/563972/324366/394043/553952/791613/100006320/436833/100002993/393293/10000…
dre00982,"dre00982","Drug metabolism - cytochrome P450","41/959","72/6881",1.10003744913529e-17,5.39018350076294e-16,3.74398710758328e-16,"100415794/406731/641488/100379286/100384891/100384896/100384897/100384901/794311/393556/570457/431762/436894/404730/402841/571365/449784/492500/567275/100124622/563972/324366/557525/553952/791613/100006320/436833/100002993/64265/116517/568744/402939/406703/322…
dre00260,"dre00260","Glycine, serine and threonine metabolism","29/959","47/6881",3.81489547203877e-14,1.40197408597425e-12,9.7380226523095e-13,"323107/402822/403338/399479/450000/322228/541429/334197/79378/402985/64608/404730/100141496/445818/405800/436603/394021/550524/558601/572733/394103/570678/796865/322055/563642/558050/619269/100144628/436852",29
dre00983,"dre00983","Drug metabolism - other enzymes","45/959","105/6881",2.95722027386831e-13,8.69422760517282e-12,6.0389550855837e-12,"100415794/406731/641488/100379286/100384891/100384896/100384897/100384901/405829/322660/30740/393556/431762/436894/571365/449784/492500/567275/393113/402979/100124622/563972/324366/335716/553952/791613/100006320/560486/100002993/30733/100144569/568744/394170/406…
dre01200,"dre01200","Carbon metabolism","50/959","134/6881",7.95712723454847e-12,1.93914474138144e-10,1.34691757904762e-10,"323107/378713/399479/317737/436672/450000/393668/449662/406762/399662/79378/550494/403086/282672/335231/402827/402841/100006589/393455/406496/321224/378963/406688/114551/317743/541435/317746/445290/58068/436603/436850/394021/436647/321664/407673/572733/570678/563642/393938/1…
dre01240,"dre01240","Biosynthesis of cofactors","66/959","205/6881",9.23402257800685e-12,1.93914474138144e-10,1.34691757904762e-10,"445486/100415794/81882/555748/321793/406731/641488/100379286/100384891/100384896/100384897/100384901/30617/407663/399479/368242/322506/192305/406799/567587/394142/116991/64608/393864/368239/571967/561542/445326/791612/492710/447919/334195/260441/114551/335716/450050/…
dre00830,"dre00830","Retinol metabolism","39/959","93/6881",2.63471110996294e-11,4.84128166455691e-10,3.36272339034744e-10,"100415794/406731/641488/100379286/100384891/100384896/100384897/100384901/393724/556528/407663/406799/325922/570457/402841/555864/30381/561542/450050/553952/791613/100006320/116713/751745/100002993/100141353/558541/64265/556575/116517/402939/322482/791210/100384895/100384898…
dre00380,"dre00380","Tryptophan metabolism","27/959","53/6881",1.43544379110094e-10,2.34455819213153e-09,1.62851517820808e-09,"399479/368242/334197/570457/791592/404730/368239/571967/447801/393860/399481/492710/445290/100006238/555401/557166/100005587/100000859/100008541/64265/492518/558050/100141344/100536795/100334830/393315/30068",27
dre00053,"dre00053","Ascorbate and aldarate metabolism","28/959","57/6881",1.97444411271236e-10,2.90243284568717e-09,2.01601135719052e-09,"100415794/571850/406731/641488/100379286/100384891/100384896/100384897/100384901/334197/116991/368239/445326/399481/492710/553952/791613/100006320/100006238/100002993/100005587/562316/791210/100384895/100384898/403070/100536795/100415792",28
dre04512,"dre04512","ECM-receptor interaction","41/959","107/6881",2.41772707497772e-10,3.23096254565204e-09,2.24420599304152e-09,"337767/100499533/572348/334613/503730/337158/445380/100005469/336471/566796/322012/405864/321212/30234/335269/436636/325675/567110/286831/556605/554268/323561/566771/403026/553699/555254/564266/321243/568033/100535241/567771/562496/100170785/569755/565429/252849/56400…
dre00620,"dre00620","Pyruvate metabolism","27/959","55/6881",4.2601024701228e-10,5.21862552590043e-09,3.62482403159571e-09,"399479/436672/399662/334197/402985/406473/402841/368239/445326/399481/492710/334208/114551/541435/445290/58068/100536873/100006238/368213/100005587/393938/116517/402939/322482/100536795/445094/335715",27
dre00040,"dre00040","Pentose and glucuronate interconversions","26/959","55/6881",2.54049457582032e-09,2.87271309727375e-08,1.99536820934876e-08,"100415794/751596/555748/406731/641488/100379286/100384891/100384896/100384897/100384901/449558/116991/406433/445326/553452/553952/791613/100006320/570613/100002993/550282/562316/791210/100384895/100384898/100415792",26
dre00010,"dre00010","Glycolysis / Gluconeogenesis","32/959","81/6881",9.63876182497453e-09,1.01206999162233e-07,7.02977366182353e-08,"323107/399479/436672/394000/563180/393668/334197/282672/406473/335231/402841/368239/406496/445326/399481/492710/321224/378963/114551/317743/541435/321664/100006238/572733/436646/100005587/116517/402939/322482/100536795/445094/246095",32
dre00480,"dre00480","Glutathione metabolism","28/959","69/6881",4.0962594769954e-08,4.01433428745549e-07,2.7883310124109e-07,"447895/30740/406762/393556/352926/431762/436894/100006589/571365/449784/492500/567275/100124622/563972/324366/393778/100151110/436833/352928/30733/767682/568744/555317/406703/100004744/406736/322533/79381",28
dre00330,"dre00330","Arginine and proline metabolism","27/959","68/6881",1.22751869094057e-07,1.12778279730165e-06,7.83350743560761e-07,"327288/334197/405806/436664/404730/368239/30095/405800/565700/399481/492710/394133/799492/794752/406688/792097/100006238/570368/556522/555401/100005587/327506/564694/796865/558050/100536795/436827",27
dre00340,"dre00340","Histidine metabolism","15/959","26/6881",2.2477717525238e-07,1.94366145659411e-06,1.35005486064897e-06,"327288/402826/394052/100004331/334197/404730/368239/399481/492710/100006238/555401/100005587/556744/558050/100536795",15
dre00350,"dre00350","Tyrosine metabolism","18/959","39/6881",1.16193051700977e-06,9.48909922224644e-06,6.59106784502617e-06,"541429/561372/394142/570457/404730/402841/436754/553762/406688/445287/259189/561410/64265/116517/402939/322482/558050/322372",18
dre00670,"dre00670","One carbon pool by folate","12/959","20/6881",2.15212103059431e-06,1.66506206051244e-05,1.15654149566564e-05,"81882/394052/450000/140622/567587/260441/394021/100526683/58141/100144628/100332843/378847",12
dre00630,"dre00630","Glyoxylate and dicarboxylate metabolism","17/959","37/6881",2.49916628717727e-06,1.83688722107529e-05,1.27589015713787e-05,"399479/450000/399662/79378/405806/402985/402827/393455/541435/445290/436603/394021/570678/335715/100144628/30068/436852",17
dre00140,"dre00140","Steroid hormone biosynthesis","28/959","82/6881",2.67334498093282e-06,1.87134148665297e-05,1.29982187042849e-05,"100415794/436969/406731/641488/100379286/100384891/100384896/100384897/100384901/561372/791770/793249/550398/553952/791613/100006320/100002993/394148/558541/393293/100006793/791210/100384895/100384898/100415792/553969/777793/100333777",28
dre04744,"dre04744","Phototransduction","19/959","49/6881",1.37761887632606e-05,9.20499885545142e-05,6.39373354084345e-05,"368410/30295/572207/572249/792319/140431/566120/140424/100001558/767636/140429/360151/494572/570333/564152/560151/30503/100330921/550406",19
dre00410,"dre00410","beta-Alanine metabolism","15/959","36/6881",4.12449727872913e-05,0.000263609173901383,0.000183101252190721,"327288/405829/322660/541429/449662/334197/368239/399481/492710/436647/100006238/100005587/100000859/100144569/100536795",15
dre00270,"dre00270","Cysteine and methionine metabolism","20/959","57/6881",4.5588858983492e-05,0.000279231761273889,0.000193952601815734,"387530/322228/399662/791592/445818/317744/791612/334195/406688/792097/550524/678634/561410/322055/563642/796025/619269/393315/335715/378847",20
dre00860,"dre00860","Porphyrin and chlorophyll metabolism","22/959","67/6881",6.17769562124074e-05,0.000363248502528956,0.000252310094846464,"100415794/406731/641488/100379286/100384891/100384896/100384897/100384901/30617/84702/64608/553952/791613/100006320/100002993/767661/791210/100384895/100384898/436959/100415792/550338",22
dre00240,"dre00240","Pyrimidine metabolism","23/959","72/6881",6.88039126431022e-05,0.00038900673686677,0.000270201600258337,"405829/322660/30740/402940/393113/550332/402979/335716/445151/556849/541538/415192/321720/678543/393906/30733/100144569/394170/30084/30085/445201/30083/559958",23
dre04510,"dre04510","Focal adhesion","62/959","278/6881",7.60671013616578e-05,0.00041414310741347,0.000287661163044086,"337767/100499533/572348/447930/321070/334613/503730/337158/445380/100005469/336471/566796/405864/449679/321212/30234/335269/325675/567110/57935/415151/286831/449831/556605/415240/554268/323561/567874/566771/30429/403026/553699/563053/555254/564266/321243/100535241/567771/550569/…
dre01230,"dre01230","Biosynthesis of amino acids","27/959","92/6881",8.75853506162565e-05,0.000459823090735346,0.000319390188337477,"323107/378713/393668/403086/378962/100006589/445818/406496/791612/378963/334195/406688/114551/317743/58068/394021/550524/321664/407673/570368/572733/678634/322055/563642/445094/100144628/378847",27
dre03320,"dre03320","PPAR signaling pathway","27/959","94/6881",0.000131087918172748,0.000664480136944621,0.000461543668339622,"431754/30464/30708/58128/30355/393839/449662/140615/406473/171478/393831/557037/436636/402831/449925/406283/445281/322341/554095/100009650/394148/100000859/447860/723999/568707/100101640/394060",27
dre00230,"dre00230","Purine metabolism","41/959","168/6881",0.000169622298133655,0.000831149260854912,0.000577310979612792,"368410/445486/553701/436919/570437/393697/321793/436604/192305/394000/30740/572052/140622/140424/402940/321193/393867/494056/368220/114551/436989/335716/445151/556849/541538/560486/415192/321720/393906/777719/557735/30733/394170/30084/445094/393845/751742/30085/58141/445201/…
dre00071,"dre00071","Fatty acid degradation","18/959","56/6881",0.000382024686599647,0.00181153641710155,0.0012582816502603,"431754/449662/334197/402841/368239/393860/399481/492710/406283/445290/100006238/100005587/100000859/447860/116517/402939/322482/100536795",18
dre04146,"dre04146","Peroxisome","27/959","101/6881",0.000473675823196139,0.00217594831280726,0.00151139983059294,"447868/431754/393839/450048/449662/79378/406358/402827/791455/100006589/393455/405800/449925/30553/406623/436603/554105/560486/558601/436833/100009650/100000859/563199/447860/550521/406803/30068",27
dre00360,"dre00360","Phenylalanine metabolism","8/959","16/6881",0.000629361244401103,0.00280351827051401,0.0019473059236653,"541429/394142/378962/404730/406688/445287/561410/558050",8
dre00280,"dre00280","Valine, leucine and isoleucine degradation","18/959","59/6881",0.000773079835133551,0.00334243340484212,0.00232163294142274,"431754/399479/450078/334197/570457/368239/399481/492710/406283/445290/436647/100006238/100005587/100000859/64265/100536795/619269/394060",18
dre00030,"dre00030","Pentose phosphate pathway","12/959","33/6881",0.0010567831367406,0.00443848917431053,0.00308294629364928,"450077/378713/394000/406762/282672/335231/406496/321664/407673/570678/403070/246095",12
dre00500,"dre00500","Starch and sucrose metabolism","13/959","38/6881",0.00127443579529988,0.00520394616414116,0.00361462784047041,"403051/493916/373082/555748/445049/394000/563180/406539/321224/553655/795901/100148922/246095",13
dre01040,"dre01040","Biosynthesis of unsaturated fatty acids","12/959","35/6881",0.00190398446922666,0.00756447883719782,0.00525423879132251,"431754/393839/449662/334121/140615/335732/450002/678614/767653/566085/406725/553326",12
dre03030,"dre03030","DNA replication","12/959","38/6881",0.00414773099023855,0.0160451698832912,0.0111448727438543,"393241/386707/550274/503748/556456/406435/317740/407653/30678/553405/556995/192320",12
dre04260,"dre04260","Cardiac muscle contraction","32/959","145/6881",0.00476075013657489,0.0179443658993977,0.0124640421929221,"64615/574000/373076/322013/574004/324244/260440/58071/353248/30324/494489/550445/100034580/415175/393478/100038781/408256/405791/556703/553296/100003220/447942/415164/393908/794522/569770/58114/100329813/100124599/415209/100537244/100535363",32
dre03410,"dre03410","Base excision repair","12/959","39/6881",0.00524802478401697,0.0192864910812624,0.0133962737907802,"445480/386707/550274/393253/560788/556456/550335/406730/30678/553405/556995/192320",12
